# Supplementary material for: Using conservation genetics to prioritise management options for an endangered songbird
Source: Heredity (Edinb). 2023 Apr 5;130(5):289–301. doi: 10.1038/s41437-023-00609-6 (PMC10162965; doi:10.1038/s41437-023-00609-6)
Supplement: Supplementary file 3 — S1 [file 41437_2023_609_MOESM3_ESM.csv]

indiv	collection	repunit	inferred_repunit	repu_scaled_like
1	Maria	Maria	Maria	1
1	Maria	Maria	North_Bruny	0
1	Maria	Maria	Partridge	0
1	Maria	Maria	South_Bruny	0
1	Maria	Maria	Southport	0
1	Maria	Maria	Tinderbox	0
10	South_Bruny	South_Bruny	Maria	0
10	South_Bruny	South_Bruny	North_Bruny	1.44E-143
10	South_Bruny	South_Bruny	Partridge	3.56E-100
10	South_Bruny	South_Bruny	South_Bruny	1
10	South_Bruny	South_Bruny	Southport	1.13E-157
10	South_Bruny	South_Bruny	Tinderbox	1.35E-196
100	North_Bruny	North_Bruny	Maria	0
100	North_Bruny	North_Bruny	North_Bruny	1
100	North_Bruny	North_Bruny	Partridge	2.39E-212
100	North_Bruny	North_Bruny	South_Bruny	2.03E-182
100	North_Bruny	North_Bruny	Southport	3.47E-265
100	North_Bruny	North_Bruny	Tinderbox	3.64E-107
101	Tinderbox	Tinderbox	Maria	0
101	Tinderbox	Tinderbox	North_Bruny	3.65E-122
101	Tinderbox	Tinderbox	Partridge	2.99E-282
101	Tinderbox	Tinderbox	South_Bruny	3.05E-277
101	Tinderbox	Tinderbox	Southport	4.33789637048614e-321
101	Tinderbox	Tinderbox	Tinderbox	1
102	North_Bruny	North_Bruny	Maria	0
102	North_Bruny	North_Bruny	North_Bruny	1
102	North_Bruny	North_Bruny	Partridge	3.41E-245
102	North_Bruny	North_Bruny	South_Bruny	1.84E-213
102	North_Bruny	North_Bruny	Southport	7.98E-244
102	North_Bruny	North_Bruny	Tinderbox	8.67E-87
103	South_Bruny	South_Bruny	Maria	0
103	South_Bruny	South_Bruny	North_Bruny	2.97E-166
103	South_Bruny	South_Bruny	Partridge	1.26E-81
103	South_Bruny	South_Bruny	South_Bruny	1
103	South_Bruny	South_Bruny	Southport	9.13E-207
103	South_Bruny	South_Bruny	Tinderbox	1.76E-236
104	South_Bruny	South_Bruny	Maria	0
104	South_Bruny	South_Bruny	North_Bruny	1.33E-249
104	South_Bruny	South_Bruny	Partridge	3.49E-123
104	South_Bruny	South_Bruny	South_Bruny	1
104	South_Bruny	South_Bruny	Southport	8.50E-224
104	South_Bruny	South_Bruny	Tinderbox	1.01E-280
105	South_Bruny	South_Bruny	Maria	0
105	South_Bruny	South_Bruny	North_Bruny	1.01E-242
105	South_Bruny	South_Bruny	Partridge	3.65E-134
105	South_Bruny	South_Bruny	South_Bruny	1
105	South_Bruny	South_Bruny	Southport	7.40E-249
105	South_Bruny	South_Bruny	Tinderbox	5.16E-275
106	North_Bruny	North_Bruny	Maria	0
106	North_Bruny	North_Bruny	North_Bruny	1
106	North_Bruny	North_Bruny	Partridge	7.56E-246
106	North_Bruny	North_Bruny	South_Bruny	9.23E-219
106	North_Bruny	North_Bruny	Southport	1.43E-287
106	North_Bruny	North_Bruny	Tinderbox	1.41E-159
107	North_Bruny	North_Bruny	Maria	0
107	North_Bruny	North_Bruny	North_Bruny	1
107	North_Bruny	North_Bruny	Partridge	3.52E-284
107	North_Bruny	North_Bruny	South_Bruny	3.46E-247
107	North_Bruny	North_Bruny	Southport	0
107	North_Bruny	North_Bruny	Tinderbox	1.93E-134
108	North_Bruny	North_Bruny	Maria	0
108	North_Bruny	North_Bruny	North_Bruny	1
108	North_Bruny	North_Bruny	Partridge	1.11E-238
108	North_Bruny	North_Bruny	South_Bruny	6.23E-211
108	North_Bruny	North_Bruny	Southport	1.76E-290
108	North_Bruny	North_Bruny	Tinderbox	6.70E-127
109	North_Bruny	North_Bruny	Maria	0
109	North_Bruny	North_Bruny	North_Bruny	1
109	North_Bruny	North_Bruny	Partridge	3.50E-231
109	North_Bruny	North_Bruny	South_Bruny	4.87E-218
109	North_Bruny	North_Bruny	Southport	0
109	North_Bruny	North_Bruny	Tinderbox	3.53E-123
11	North_Bruny	North_Bruny	Maria	0
11	North_Bruny	North_Bruny	North_Bruny	1
11	North_Bruny	North_Bruny	Partridge	1.25E-242
11	North_Bruny	North_Bruny	South_Bruny	3.98E-251
11	North_Bruny	North_Bruny	Southport	4.63E-277
11	North_Bruny	North_Bruny	Tinderbox	3.84E-95
110	North_Bruny	North_Bruny	Maria	0
110	North_Bruny	North_Bruny	North_Bruny	1
110	North_Bruny	North_Bruny	Partridge	9.29E-226
110	North_Bruny	North_Bruny	South_Bruny	2.80E-220
110	North_Bruny	North_Bruny	Southport	1.23903889674207e-312
110	North_Bruny	North_Bruny	Tinderbox	7.59E-127
111	North_Bruny	North_Bruny	Maria	0
111	North_Bruny	North_Bruny	North_Bruny	1
111	North_Bruny	North_Bruny	Partridge	7.52E-263
111	North_Bruny	North_Bruny	South_Bruny	3.01E-233
111	North_Bruny	North_Bruny	Southport	5.90146591987994e-319
111	North_Bruny	North_Bruny	Tinderbox	6.21E-135
112	North_Bruny	North_Bruny	Maria	0
112	North_Bruny	North_Bruny	North_Bruny	1
112	North_Bruny	North_Bruny	Partridge	1.33E-277
112	North_Bruny	North_Bruny	South_Bruny	2.74E-248
112	North_Bruny	North_Bruny	Southport	1.70E-296
112	North_Bruny	North_Bruny	Tinderbox	1.79E-126
113	South_Bruny	South_Bruny	Maria	0
113	South_Bruny	South_Bruny	North_Bruny	3.13E-232
113	South_Bruny	South_Bruny	Partridge	2.58E-148
113	South_Bruny	South_Bruny	South_Bruny	1
113	South_Bruny	South_Bruny	Southport	7.49E-265
113	South_Bruny	South_Bruny	Tinderbox	8.25E-271
114	North_Bruny	North_Bruny	Maria	0
114	North_Bruny	North_Bruny	North_Bruny	1
114	North_Bruny	North_Bruny	Partridge	3.13E-245
114	North_Bruny	North_Bruny	South_Bruny	6.82E-220
114	North_Bruny	North_Bruny	Southport	1.26E-291
114	North_Bruny	North_Bruny	Tinderbox	2.99E-126
115	South_Bruny	South_Bruny	Maria	0
115	South_Bruny	South_Bruny	North_Bruny	5.16E-173
115	South_Bruny	South_Bruny	Partridge	4.23E-84
115	South_Bruny	South_Bruny	South_Bruny	1
115	South_Bruny	South_Bruny	Southport	2.50E-194
115	South_Bruny	South_Bruny	Tinderbox	1.75E-234
116	South_Bruny	South_Bruny	Maria	0
116	South_Bruny	South_Bruny	North_Bruny	2.96E-273
116	South_Bruny	South_Bruny	Partridge	4.89E-119
116	South_Bruny	South_Bruny	South_Bruny	1
116	South_Bruny	South_Bruny	Southport	2.05E-244
116	South_Bruny	South_Bruny	Tinderbox	5.77E-303
117	North_Bruny	North_Bruny	Maria	0
117	North_Bruny	North_Bruny	North_Bruny	1
117	North_Bruny	North_Bruny	Partridge	1.27E-240
117	North_Bruny	North_Bruny	South_Bruny	1.70E-216
117	North_Bruny	North_Bruny	Southport	2.75E-286
117	North_Bruny	North_Bruny	Tinderbox	9.96E-129
118	North_Bruny	North_Bruny	Maria	0
118	North_Bruny	North_Bruny	North_Bruny	1
118	North_Bruny	North_Bruny	Partridge	9.01E-264
118	North_Bruny	North_Bruny	South_Bruny	1.71E-247
118	North_Bruny	North_Bruny	Southport	1.45E-280
118	North_Bruny	North_Bruny	Tinderbox	2.32E-150
119	North_Bruny	North_Bruny	Maria	0
119	North_Bruny	North_Bruny	North_Bruny	1
119	North_Bruny	North_Bruny	Partridge	1.23E-254
119	North_Bruny	North_Bruny	South_Bruny	8.75E-234
119	North_Bruny	North_Bruny	Southport	1.47405812306845e-312
119	North_Bruny	North_Bruny	Tinderbox	6.47E-118
12	North_Bruny	North_Bruny	Maria	0
12	North_Bruny	North_Bruny	North_Bruny	1
12	North_Bruny	North_Bruny	Partridge	8.28E-237
12	North_Bruny	North_Bruny	South_Bruny	1.17E-228
12	North_Bruny	North_Bruny	Southport	3.19E-296
12	North_Bruny	North_Bruny	Tinderbox	3.38E-119
120	North_Bruny	North_Bruny	Maria	0
120	North_Bruny	North_Bruny	North_Bruny	1
120	North_Bruny	North_Bruny	Partridge	6.86E-228
120	North_Bruny	North_Bruny	South_Bruny	8.94E-196
120	North_Bruny	North_Bruny	Southport	3.74E-294
120	North_Bruny	North_Bruny	Tinderbox	2.80E-115
121	North_Bruny	North_Bruny	Maria	0
121	North_Bruny	North_Bruny	North_Bruny	1
121	North_Bruny	North_Bruny	Partridge	2.41E-234
121	North_Bruny	North_Bruny	South_Bruny	4.42E-192
121	North_Bruny	North_Bruny	Southport	2.42E-299
121	North_Bruny	North_Bruny	Tinderbox	1.62E-120
122	North_Bruny	North_Bruny	Maria	0
122	North_Bruny	North_Bruny	North_Bruny	1
122	North_Bruny	North_Bruny	Partridge	2.55E-214
122	North_Bruny	North_Bruny	South_Bruny	6.95E-213
122	North_Bruny	North_Bruny	Southport	7.87E-307
122	North_Bruny	North_Bruny	Tinderbox	1.57E-123
123	North_Bruny	North_Bruny	Maria	0
123	North_Bruny	North_Bruny	North_Bruny	1
123	North_Bruny	North_Bruny	Partridge	9.03E-280
123	North_Bruny	North_Bruny	South_Bruny	4.60E-241
123	North_Bruny	North_Bruny	Southport	0
123	North_Bruny	North_Bruny	Tinderbox	7.76E-130
124	North_Bruny	North_Bruny	Maria	0
124	North_Bruny	North_Bruny	North_Bruny	1
124	North_Bruny	North_Bruny	Partridge	1.74E-284
124	North_Bruny	North_Bruny	South_Bruny	1.15E-246
124	North_Bruny	North_Bruny	Southport	1.31E-302
124	North_Bruny	North_Bruny	Tinderbox	7.74E-168
125	South_Bruny	South_Bruny	Maria	0
125	South_Bruny	South_Bruny	North_Bruny	1.35E-233
125	South_Bruny	South_Bruny	Partridge	5.09E-151
125	South_Bruny	South_Bruny	South_Bruny	1
125	South_Bruny	South_Bruny	Southport	1.87E-260
125	South_Bruny	South_Bruny	Tinderbox	1.62E-263
126	North_Bruny	North_Bruny	Maria	0
126	North_Bruny	North_Bruny	North_Bruny	1
126	North_Bruny	North_Bruny	Partridge	2.88E-225
126	North_Bruny	North_Bruny	South_Bruny	7.78E-226
126	North_Bruny	North_Bruny	Southport	1.13E-297
126	North_Bruny	North_Bruny	Tinderbox	2.94E-128
127	North_Bruny	North_Bruny	Maria	0
127	North_Bruny	North_Bruny	North_Bruny	1
127	North_Bruny	North_Bruny	Partridge	6.99E-244
127	North_Bruny	North_Bruny	South_Bruny	1.32E-216
127	North_Bruny	North_Bruny	Southport	4.90E-270
127	North_Bruny	North_Bruny	Tinderbox	4.64E-108
128	North_Bruny	North_Bruny	Maria	0
128	North_Bruny	North_Bruny	North_Bruny	1
128	North_Bruny	North_Bruny	Partridge	8.21E-264
128	North_Bruny	North_Bruny	South_Bruny	1.34E-233
128	North_Bruny	North_Bruny	Southport	8.17E-277
128	North_Bruny	North_Bruny	Tinderbox	7.82E-149
129	North_Bruny	North_Bruny	Maria	0
129	North_Bruny	North_Bruny	North_Bruny	1
129	North_Bruny	North_Bruny	Partridge	3.27E-248
129	North_Bruny	North_Bruny	South_Bruny	1.69E-228
129	North_Bruny	North_Bruny	Southport	1.36E-291
129	North_Bruny	North_Bruny	Tinderbox	2.34E-98
13	Maria	Maria	Maria	1
13	Maria	Maria	North_Bruny	0
13	Maria	Maria	Partridge	0
13	Maria	Maria	South_Bruny	0
13	Maria	Maria	Southport	0
13	Maria	Maria	Tinderbox	0
130	North_Bruny	North_Bruny	Maria	0
130	North_Bruny	North_Bruny	North_Bruny	1
130	North_Bruny	North_Bruny	Partridge	2.51E-241
130	North_Bruny	North_Bruny	South_Bruny	2.72E-230
130	North_Bruny	North_Bruny	Southport	1.42E-293
130	North_Bruny	North_Bruny	Tinderbox	3.17E-105
131	North_Bruny	North_Bruny	Maria	0
131	North_Bruny	North_Bruny	North_Bruny	1
131	North_Bruny	North_Bruny	Partridge	7.44E-255
131	North_Bruny	North_Bruny	South_Bruny	2.00E-210
131	North_Bruny	North_Bruny	Southport	1.31915527439613e-321
131	North_Bruny	North_Bruny	Tinderbox	1.02E-117
132	North_Bruny	North_Bruny	Maria	0
132	North_Bruny	North_Bruny	North_Bruny	1
132	North_Bruny	North_Bruny	Partridge	5.42E-231
132	North_Bruny	North_Bruny	South_Bruny	5.24E-205
132	North_Bruny	North_Bruny	Southport	1.30E-290
132	North_Bruny	North_Bruny	Tinderbox	2.41E-129
133	North_Bruny	North_Bruny	Maria	0
133	North_Bruny	North_Bruny	North_Bruny	1
133	North_Bruny	North_Bruny	Partridge	1.23E-238
133	North_Bruny	North_Bruny	South_Bruny	1.14E-212
133	North_Bruny	North_Bruny	Southport	2.66E-290
133	North_Bruny	North_Bruny	Tinderbox	2.90E-122
134	North_Bruny	North_Bruny	Maria	0
134	North_Bruny	North_Bruny	North_Bruny	1
134	North_Bruny	North_Bruny	Partridge	3.87E-200
134	North_Bruny	North_Bruny	South_Bruny	3.85E-197
134	North_Bruny	North_Bruny	Southport	3.23E-293
134	North_Bruny	North_Bruny	Tinderbox	5.37E-124
135	North_Bruny	North_Bruny	Maria	0
135	North_Bruny	North_Bruny	North_Bruny	1
135	North_Bruny	North_Bruny	Partridge	1.07E-274
135	North_Bruny	North_Bruny	South_Bruny	6.38E-229
135	North_Bruny	North_Bruny	Southport	0
135	North_Bruny	North_Bruny	Tinderbox	1.17E-126
136	North_Bruny	North_Bruny	Maria	0
136	North_Bruny	North_Bruny	North_Bruny	1
136	North_Bruny	North_Bruny	Partridge	3.76E-279
136	North_Bruny	North_Bruny	South_Bruny	4.28E-252
136	North_Bruny	North_Bruny	Southport	4.87321171480443e-313
136	North_Bruny	North_Bruny	Tinderbox	4.77E-172
137	South_Bruny	South_Bruny	Maria	0
137	South_Bruny	South_Bruny	North_Bruny	5.43E-229
137	South_Bruny	South_Bruny	Partridge	7.05E-176
137	South_Bruny	South_Bruny	South_Bruny	1
137	South_Bruny	South_Bruny	Southport	2.24E-262
137	South_Bruny	South_Bruny	Tinderbox	5.95E-268
138	North_Bruny	North_Bruny	Maria	0
138	North_Bruny	North_Bruny	North_Bruny	1
138	North_Bruny	North_Bruny	Partridge	6.69E-259
138	North_Bruny	North_Bruny	South_Bruny	5.20E-220
138	North_Bruny	North_Bruny	Southport	2.76E-293
138	North_Bruny	North_Bruny	Tinderbox	5.22E-139
139	North_Bruny	North_Bruny	Maria	0
139	North_Bruny	North_Bruny	North_Bruny	1
139	North_Bruny	North_Bruny	Partridge	1.55E-253
139	North_Bruny	North_Bruny	South_Bruny	2.21E-219
139	North_Bruny	North_Bruny	Southport	1.35E-295
139	North_Bruny	North_Bruny	Tinderbox	2.33E-124
14	Maria	Maria	Maria	1
14	Maria	Maria	North_Bruny	0
14	Maria	Maria	Partridge	0
14	Maria	Maria	South_Bruny	0
14	Maria	Maria	Southport	0
14	Maria	Maria	Tinderbox	0
140	North_Bruny	North_Bruny	Maria	0
140	North_Bruny	North_Bruny	North_Bruny	1
140	North_Bruny	North_Bruny	Partridge	6.96E-248
140	North_Bruny	North_Bruny	South_Bruny	2.08E-227
140	North_Bruny	North_Bruny	Southport	2.21E-300
140	North_Bruny	North_Bruny	Tinderbox	1.14E-143
141	North_Bruny	North_Bruny	Maria	0
141	North_Bruny	North_Bruny	North_Bruny	1
141	North_Bruny	North_Bruny	Partridge	1.93E-246
141	North_Bruny	North_Bruny	South_Bruny	3.01E-240
141	North_Bruny	North_Bruny	Southport	3.09E-287
141	North_Bruny	North_Bruny	Tinderbox	9.58E-111
142	North_Bruny	North_Bruny	Maria	0
142	North_Bruny	North_Bruny	North_Bruny	1
142	North_Bruny	North_Bruny	Partridge	1.58E-223
142	North_Bruny	North_Bruny	South_Bruny	7.05E-211
142	North_Bruny	North_Bruny	Southport	3.19E-289
142	North_Bruny	North_Bruny	Tinderbox	4.94E-80
143	North_Bruny	North_Bruny	Maria	0
143	North_Bruny	North_Bruny	North_Bruny	1
143	North_Bruny	North_Bruny	Partridge	1.15E-237
143	North_Bruny	North_Bruny	South_Bruny	1.27E-216
143	North_Bruny	North_Bruny	Southport	8.87E-280
143	North_Bruny	North_Bruny	Tinderbox	1.52E-129
144	North_Bruny	North_Bruny	Maria	0
144	North_Bruny	North_Bruny	North_Bruny	1
144	North_Bruny	North_Bruny	Partridge	9.82E-262
144	North_Bruny	North_Bruny	South_Bruny	4.90E-235
144	North_Bruny	North_Bruny	Southport	4.60370368794874e-320
144	North_Bruny	North_Bruny	Tinderbox	5.62E-119
145	North_Bruny	North_Bruny	Maria	0
145	North_Bruny	North_Bruny	North_Bruny	1
145	North_Bruny	North_Bruny	Partridge	5.41E-244
145	North_Bruny	North_Bruny	South_Bruny	4.40E-223
145	North_Bruny	North_Bruny	Southport	7.63E-303
145	North_Bruny	North_Bruny	Tinderbox	2.80E-126
146	North_Bruny	North_Bruny	Maria	0
146	North_Bruny	North_Bruny	North_Bruny	1
146	North_Bruny	North_Bruny	Partridge	1.04E-249
146	North_Bruny	North_Bruny	South_Bruny	2.68E-234
146	North_Bruny	North_Bruny	Southport	5.91E-291
146	North_Bruny	North_Bruny	Tinderbox	2.67E-104
147	North_Bruny	North_Bruny	Maria	0
147	North_Bruny	North_Bruny	North_Bruny	1
147	North_Bruny	North_Bruny	Partridge	2.25E-258
147	North_Bruny	North_Bruny	South_Bruny	1.48E-239
147	North_Bruny	North_Bruny	Southport	4.50E-300
147	North_Bruny	North_Bruny	Tinderbox	6.62E-160
148	North_Bruny	North_Bruny	Maria	0
148	North_Bruny	North_Bruny	North_Bruny	1
148	North_Bruny	North_Bruny	Partridge	2.31E-278
148	North_Bruny	North_Bruny	South_Bruny	2.96E-229
148	North_Bruny	North_Bruny	Southport	3.06942458697796e-311
148	North_Bruny	North_Bruny	Tinderbox	7.71E-181
149	South_Bruny	South_Bruny	Maria	0
149	South_Bruny	South_Bruny	North_Bruny	4.16E-194
149	South_Bruny	South_Bruny	Partridge	6.13E-108
149	South_Bruny	South_Bruny	South_Bruny	1
149	South_Bruny	South_Bruny	Southport	2.32E-236
149	South_Bruny	South_Bruny	Tinderbox	8.04E-248
15	Maria	Maria	Maria	1
15	Maria	Maria	North_Bruny	0
15	Maria	Maria	Partridge	0
15	Maria	Maria	South_Bruny	0
15	Maria	Maria	Southport	0
15	Maria	Maria	Tinderbox	0
150	North_Bruny	North_Bruny	Maria	0
150	North_Bruny	North_Bruny	North_Bruny	1
150	North_Bruny	North_Bruny	Partridge	1.20E-249
150	North_Bruny	North_Bruny	South_Bruny	1.45E-210
150	North_Bruny	North_Bruny	Southport	6.97E-292
150	North_Bruny	North_Bruny	Tinderbox	8.90E-135
151	North_Bruny	North_Bruny	Maria	0
151	North_Bruny	North_Bruny	North_Bruny	1
151	North_Bruny	North_Bruny	Partridge	1.99E-265
151	North_Bruny	North_Bruny	South_Bruny	3.47E-215
151	North_Bruny	North_Bruny	Southport	2.56E-288
151	North_Bruny	North_Bruny	Tinderbox	5.33E-145
152	North_Bruny	North_Bruny	Maria	0
152	North_Bruny	North_Bruny	North_Bruny	1
152	North_Bruny	North_Bruny	Partridge	9.37E-243
152	North_Bruny	North_Bruny	South_Bruny	1.57E-230
152	North_Bruny	North_Bruny	Southport	1.10E-285
152	North_Bruny	North_Bruny	Tinderbox	2.48E-141
153	North_Bruny	North_Bruny	Maria	0
153	North_Bruny	North_Bruny	North_Bruny	1
153	North_Bruny	North_Bruny	Partridge	1.17E-266
153	North_Bruny	North_Bruny	South_Bruny	1.29E-239
153	North_Bruny	North_Bruny	Southport	4.29E-299
153	North_Bruny	North_Bruny	Tinderbox	1.09E-132
154	North_Bruny	North_Bruny	Maria	0
154	North_Bruny	North_Bruny	North_Bruny	1
154	North_Bruny	North_Bruny	Partridge	9.35E-242
154	North_Bruny	North_Bruny	South_Bruny	8.56E-229
154	North_Bruny	North_Bruny	Southport	7.18E-292
154	North_Bruny	North_Bruny	Tinderbox	2.26E-100
155	North_Bruny	North_Bruny	Maria	0
155	North_Bruny	North_Bruny	North_Bruny	1
155	North_Bruny	North_Bruny	Partridge	1.18E-267
155	North_Bruny	North_Bruny	South_Bruny	4.18E-231
155	North_Bruny	North_Bruny	Southport	1.69E-284
155	North_Bruny	North_Bruny	Tinderbox	4.59E-118
156	North_Bruny	North_Bruny	Maria	0
156	North_Bruny	North_Bruny	North_Bruny	1
156	North_Bruny	North_Bruny	Partridge	1.78E-255
156	North_Bruny	North_Bruny	South_Bruny	1.80E-220
156	North_Bruny	North_Bruny	Southport	4.89732012763218e-315
156	North_Bruny	North_Bruny	Tinderbox	1.12E-104
157	North_Bruny	North_Bruny	Maria	0
157	North_Bruny	North_Bruny	North_Bruny	1
157	North_Bruny	North_Bruny	Partridge	3.04E-234
157	North_Bruny	North_Bruny	South_Bruny	8.50E-207
157	North_Bruny	North_Bruny	Southport	7.72E-283
157	North_Bruny	North_Bruny	Tinderbox	1.93E-129
158	North_Bruny	North_Bruny	Maria	0
158	North_Bruny	North_Bruny	North_Bruny	1
158	North_Bruny	North_Bruny	Partridge	1.06E-207
158	North_Bruny	North_Bruny	South_Bruny	1.25E-179
158	North_Bruny	North_Bruny	Southport	6.18E-239
158	North_Bruny	North_Bruny	Tinderbox	1.07E-105
159	North_Bruny	North_Bruny	Maria	0
159	North_Bruny	North_Bruny	North_Bruny	1
159	North_Bruny	North_Bruny	Partridge	2.92E-288
159	North_Bruny	North_Bruny	South_Bruny	2.94E-257
159	North_Bruny	North_Bruny	Southport	2.41696913945538e-320
159	North_Bruny	North_Bruny	Tinderbox	1.56E-169
16	Maria	Maria	Maria	1
16	Maria	Maria	North_Bruny	0
16	Maria	Maria	Partridge	0
16	Maria	Maria	South_Bruny	0
16	Maria	Maria	Southport	0
16	Maria	Maria	Tinderbox	0
160	North_Bruny	North_Bruny	Maria	0
160	North_Bruny	North_Bruny	North_Bruny	1
160	North_Bruny	North_Bruny	Partridge	3.05E-274
160	North_Bruny	North_Bruny	South_Bruny	8.02E-248
160	North_Bruny	North_Bruny	Southport	8.81E-290
160	North_Bruny	North_Bruny	Tinderbox	4.84E-167
161	South_Bruny	South_Bruny	Maria	0
161	South_Bruny	South_Bruny	North_Bruny	4.09E-215
161	South_Bruny	South_Bruny	Partridge	2.98E-123
161	South_Bruny	South_Bruny	South_Bruny	1
161	South_Bruny	South_Bruny	Southport	4.09E-246
161	South_Bruny	South_Bruny	Tinderbox	6.16E-273
162	North_Bruny	North_Bruny	Maria	0
162	North_Bruny	North_Bruny	North_Bruny	1
162	North_Bruny	North_Bruny	Partridge	5.31E-270
162	North_Bruny	North_Bruny	South_Bruny	3.11E-223
162	North_Bruny	North_Bruny	Southport	4.95E-296
162	North_Bruny	North_Bruny	Tinderbox	8.99E-126
163	North_Bruny	North_Bruny	Maria	0
163	North_Bruny	North_Bruny	North_Bruny	1
163	North_Bruny	North_Bruny	Partridge	6.76E-275
163	North_Bruny	North_Bruny	South_Bruny	5.51E-222
163	North_Bruny	North_Bruny	Southport	1.43E-304
163	North_Bruny	North_Bruny	Tinderbox	4.21E-137
164	North_Bruny	North_Bruny	Maria	0
164	North_Bruny	North_Bruny	North_Bruny	1
164	North_Bruny	North_Bruny	Partridge	1.87E-226
164	North_Bruny	North_Bruny	South_Bruny	1.64E-221
164	North_Bruny	North_Bruny	Southport	6.08E-286
164	North_Bruny	North_Bruny	Tinderbox	4.18E-132
165	North_Bruny	North_Bruny	Maria	0
165	North_Bruny	North_Bruny	North_Bruny	1
165	North_Bruny	North_Bruny	Partridge	1.62E-255
165	North_Bruny	North_Bruny	South_Bruny	8.46E-227
165	North_Bruny	North_Bruny	Southport	1.23E-298
165	North_Bruny	North_Bruny	Tinderbox	3.22E-108
166	North_Bruny	North_Bruny	Maria	0
166	North_Bruny	North_Bruny	North_Bruny	1
166	North_Bruny	North_Bruny	Partridge	1.97E-238
166	North_Bruny	North_Bruny	South_Bruny	5.96E-230
166	North_Bruny	North_Bruny	Southport	3.87151192743103e-310
166	North_Bruny	North_Bruny	Tinderbox	3.74E-120
167	North_Bruny	North_Bruny	Maria	0
167	North_Bruny	North_Bruny	North_Bruny	1
167	North_Bruny	North_Bruny	Partridge	3.35E-262
167	North_Bruny	North_Bruny	South_Bruny	1.77E-235
167	North_Bruny	North_Bruny	Southport	2.53E-293
167	North_Bruny	North_Bruny	Tinderbox	4.47E-134
168	North_Bruny	North_Bruny	Maria	0
168	North_Bruny	North_Bruny	North_Bruny	1
168	North_Bruny	North_Bruny	Partridge	1.20E-273
168	North_Bruny	North_Bruny	South_Bruny	6.64E-248
168	North_Bruny	North_Bruny	Southport	1.38338380835549e-322
168	North_Bruny	North_Bruny	Tinderbox	3.06E-111
169	North_Bruny	North_Bruny	Maria	0
169	North_Bruny	North_Bruny	North_Bruny	1
169	North_Bruny	North_Bruny	Partridge	1.74E-269
169	North_Bruny	North_Bruny	South_Bruny	4.55E-230
169	North_Bruny	North_Bruny	Southport	1.0307682304961e-313
169	North_Bruny	North_Bruny	Tinderbox	2.29E-155
17	Maria	Maria	Maria	1
17	Maria	Maria	North_Bruny	0
17	Maria	Maria	Partridge	0
17	Maria	Maria	South_Bruny	0
17	Maria	Maria	Southport	0
17	Maria	Maria	Tinderbox	0
170	North_Bruny	North_Bruny	Maria	0
170	North_Bruny	North_Bruny	North_Bruny	1
170	North_Bruny	North_Bruny	Partridge	5.48E-207
170	North_Bruny	North_Bruny	South_Bruny	2.57E-186
170	North_Bruny	North_Bruny	Southport	1.63E-266
170	North_Bruny	North_Bruny	Tinderbox	2.26E-135
171	North_Bruny	North_Bruny	Maria	0
171	North_Bruny	North_Bruny	North_Bruny	1
171	North_Bruny	North_Bruny	Partridge	1.35E-275
171	North_Bruny	North_Bruny	South_Bruny	4.81E-254
171	North_Bruny	North_Bruny	Southport	5.36E-301
171	North_Bruny	North_Bruny	Tinderbox	6.28E-128
172	North_Bruny	North_Bruny	Maria	0
172	North_Bruny	North_Bruny	North_Bruny	1
172	North_Bruny	North_Bruny	Partridge	3.06E-200
172	North_Bruny	North_Bruny	South_Bruny	4.60E-213
172	North_Bruny	North_Bruny	Southport	2.78E-288
172	North_Bruny	North_Bruny	Tinderbox	9.20E-120
173	South_Bruny	South_Bruny	Maria	0
173	South_Bruny	South_Bruny	North_Bruny	7.70E-202
173	South_Bruny	South_Bruny	Partridge	2.88E-98
173	South_Bruny	South_Bruny	South_Bruny	1
173	South_Bruny	South_Bruny	Southport	7.07E-209
173	South_Bruny	South_Bruny	Tinderbox	1.38E-238
174	North_Bruny	North_Bruny	Maria	0
174	North_Bruny	North_Bruny	North_Bruny	1
174	North_Bruny	North_Bruny	Partridge	4.61E-270
174	North_Bruny	North_Bruny	South_Bruny	1.52E-240
174	North_Bruny	North_Bruny	Southport	3.03E-306
174	North_Bruny	North_Bruny	Tinderbox	1.89E-138
175	North_Bruny	North_Bruny	Maria	0
175	North_Bruny	North_Bruny	North_Bruny	1
175	North_Bruny	North_Bruny	Partridge	1.07E-266
175	North_Bruny	North_Bruny	South_Bruny	1.31E-227
175	North_Bruny	North_Bruny	Southport	8.65E-305
175	North_Bruny	North_Bruny	Tinderbox	3.67E-111
176	North_Bruny	North_Bruny	Maria	0
176	North_Bruny	North_Bruny	North_Bruny	1
176	North_Bruny	North_Bruny	Partridge	2.96E-233
176	North_Bruny	North_Bruny	South_Bruny	3.94E-229
176	North_Bruny	North_Bruny	Southport	1.40E-257
176	North_Bruny	North_Bruny	Tinderbox	9.23E-120
177	North_Bruny	North_Bruny	Maria	0
177	North_Bruny	North_Bruny	North_Bruny	1
177	North_Bruny	North_Bruny	Partridge	1.39E-249
177	North_Bruny	North_Bruny	South_Bruny	1.32E-224
177	North_Bruny	North_Bruny	Southport	1.34E-278
177	North_Bruny	North_Bruny	Tinderbox	6.74E-156
178	North_Bruny	North_Bruny	Maria	0
178	North_Bruny	North_Bruny	North_Bruny	1
178	North_Bruny	North_Bruny	Partridge	2.61E-266
178	North_Bruny	North_Bruny	South_Bruny	1.34E-259
178	North_Bruny	North_Bruny	Southport	1.78E-293
178	North_Bruny	North_Bruny	Tinderbox	2.30E-128
179	North_Bruny	North_Bruny	Maria	0
179	North_Bruny	North_Bruny	North_Bruny	1
179	North_Bruny	North_Bruny	Partridge	1.26E-221
179	North_Bruny	North_Bruny	South_Bruny	6.01E-188
179	North_Bruny	North_Bruny	Southport	1.49E-294
179	North_Bruny	North_Bruny	Tinderbox	2.10E-106
18	Maria	Maria	Maria	1
18	Maria	Maria	North_Bruny	0
18	Maria	Maria	Partridge	0
18	Maria	Maria	South_Bruny	0
18	Maria	Maria	Southport	0
18	Maria	Maria	Tinderbox	0
180	North_Bruny	North_Bruny	Maria	0
180	North_Bruny	North_Bruny	North_Bruny	1
180	North_Bruny	North_Bruny	Partridge	7.33E-271
180	North_Bruny	North_Bruny	South_Bruny	1.90E-233
180	North_Bruny	North_Bruny	Southport	3.68E-308
180	North_Bruny	North_Bruny	Tinderbox	3.65E-127
181	North_Bruny	North_Bruny	Maria	0
181	North_Bruny	North_Bruny	North_Bruny	1
181	North_Bruny	North_Bruny	Partridge	1.15E-224
181	North_Bruny	North_Bruny	South_Bruny	4.28E-211
181	North_Bruny	North_Bruny	Southport	2.54E-303
181	North_Bruny	North_Bruny	Tinderbox	2.53E-157
182	North_Bruny	North_Bruny	Maria	0
182	North_Bruny	North_Bruny	North_Bruny	1
182	North_Bruny	North_Bruny	Partridge	6.64E-255
182	North_Bruny	North_Bruny	South_Bruny	1.28E-238
182	North_Bruny	North_Bruny	Southport	2.92E-297
182	North_Bruny	North_Bruny	Tinderbox	1.77E-128
183	North_Bruny	North_Bruny	Maria	0
183	North_Bruny	North_Bruny	North_Bruny	1
183	North_Bruny	North_Bruny	Partridge	7.82E-246
183	North_Bruny	North_Bruny	South_Bruny	1.75E-239
183	North_Bruny	North_Bruny	Southport	9.53E-297
183	North_Bruny	North_Bruny	Tinderbox	1.63E-126
184	North_Bruny	North_Bruny	Maria	0
184	North_Bruny	North_Bruny	North_Bruny	1
184	North_Bruny	North_Bruny	Partridge	9.50E-245
184	North_Bruny	North_Bruny	South_Bruny	9.88E-200
184	North_Bruny	North_Bruny	Southport	8.07E-277
184	North_Bruny	North_Bruny	Tinderbox	3.96E-116
185	South_Bruny	South_Bruny	Maria	0
185	South_Bruny	South_Bruny	North_Bruny	3.86E-247
185	South_Bruny	South_Bruny	Partridge	7.15E-146
185	South_Bruny	South_Bruny	South_Bruny	1
185	South_Bruny	South_Bruny	Southport	6.76E-247
185	South_Bruny	South_Bruny	Tinderbox	1.04E-280
186	North_Bruny	North_Bruny	Maria	0
186	North_Bruny	North_Bruny	North_Bruny	1
186	North_Bruny	North_Bruny	Partridge	4.03E-265
186	North_Bruny	North_Bruny	South_Bruny	1.81E-236
186	North_Bruny	North_Bruny	Southport	3.31982698931065e-311
186	North_Bruny	North_Bruny	Tinderbox	2.47E-140
187	South_Bruny	South_Bruny	Maria	0
187	South_Bruny	South_Bruny	North_Bruny	2.95E-228
187	South_Bruny	South_Bruny	Partridge	9.90E-103
187	South_Bruny	South_Bruny	South_Bruny	1
187	South_Bruny	South_Bruny	Southport	3.40E-226
187	South_Bruny	South_Bruny	Tinderbox	1.74E-276
188	North_Bruny	North_Bruny	Maria	0
188	North_Bruny	North_Bruny	North_Bruny	1
188	North_Bruny	North_Bruny	Partridge	8.65E-256
188	North_Bruny	North_Bruny	South_Bruny	9.84E-218
188	North_Bruny	North_Bruny	Southport	9.1792657930844e-312
188	North_Bruny	North_Bruny	Tinderbox	1.17E-152
189	North_Bruny	North_Bruny	Maria	0
189	North_Bruny	North_Bruny	North_Bruny	1
189	North_Bruny	North_Bruny	Partridge	1.59E-249
189	North_Bruny	North_Bruny	South_Bruny	4.69E-250
189	North_Bruny	North_Bruny	Southport	2.01E-276
189	North_Bruny	North_Bruny	Tinderbox	9.42E-147
19	North_Bruny	North_Bruny	Maria	0
19	North_Bruny	North_Bruny	North_Bruny	1
19	North_Bruny	North_Bruny	Partridge	2.34E-197
19	North_Bruny	North_Bruny	South_Bruny	1.33E-186
19	North_Bruny	North_Bruny	Southport	1.93E-269
19	North_Bruny	North_Bruny	Tinderbox	9.57E-98
190	North_Bruny	North_Bruny	Maria	0
190	North_Bruny	North_Bruny	North_Bruny	1
190	North_Bruny	North_Bruny	Partridge	2.35E-247
190	North_Bruny	North_Bruny	South_Bruny	2.03E-215
190	North_Bruny	North_Bruny	Southport	6.6738803651017e-314
190	North_Bruny	North_Bruny	Tinderbox	4.34E-128
191	North_Bruny	North_Bruny	Maria	0
191	North_Bruny	North_Bruny	North_Bruny	1
191	North_Bruny	North_Bruny	Partridge	4.17E-260
191	North_Bruny	North_Bruny	South_Bruny	2.79E-231
191	North_Bruny	North_Bruny	Southport	6.60E-299
191	North_Bruny	North_Bruny	Tinderbox	9.89E-127
192	North_Bruny	North_Bruny	Maria	0
192	North_Bruny	North_Bruny	North_Bruny	1
192	North_Bruny	North_Bruny	Partridge	1.77E-274
192	North_Bruny	North_Bruny	South_Bruny	1.47E-240
192	North_Bruny	North_Bruny	Southport	3.91090507672431e-318
192	North_Bruny	North_Bruny	Tinderbox	5.26E-123
193	North_Bruny	North_Bruny	Maria	0
193	North_Bruny	North_Bruny	North_Bruny	1
193	North_Bruny	North_Bruny	Partridge	2.39E-252
193	North_Bruny	North_Bruny	South_Bruny	3.43E-237
193	North_Bruny	North_Bruny	Southport	2.64E-286
193	North_Bruny	North_Bruny	Tinderbox	8.87E-138
194	North_Bruny	North_Bruny	Maria	0
194	North_Bruny	North_Bruny	North_Bruny	1
194	North_Bruny	North_Bruny	Partridge	7.94E-239
194	North_Bruny	North_Bruny	South_Bruny	4.61E-217
194	North_Bruny	North_Bruny	Southport	2.00E-301
194	North_Bruny	North_Bruny	Tinderbox	7.11E-115
195	North_Bruny	North_Bruny	Maria	0
195	North_Bruny	North_Bruny	North_Bruny	1
195	North_Bruny	North_Bruny	Partridge	2.79E-243
195	North_Bruny	North_Bruny	South_Bruny	4.62E-218
195	North_Bruny	North_Bruny	Southport	3.25E-287
195	North_Bruny	North_Bruny	Tinderbox	3.22E-129
196	South_Bruny	South_Bruny	Maria	0
196	South_Bruny	South_Bruny	North_Bruny	6.20E-254
196	South_Bruny	South_Bruny	Partridge	1.70E-144
196	South_Bruny	South_Bruny	South_Bruny	1
196	South_Bruny	South_Bruny	Southport	3.31E-244
196	South_Bruny	South_Bruny	Tinderbox	3.56E-289
197	North_Bruny	North_Bruny	Maria	0
197	North_Bruny	North_Bruny	North_Bruny	1
197	North_Bruny	North_Bruny	Partridge	2.46E-264
197	North_Bruny	North_Bruny	South_Bruny	5.99E-218
197	North_Bruny	North_Bruny	Southport	5.02E-305
197	North_Bruny	North_Bruny	Tinderbox	6.33E-87
198	North_Bruny	North_Bruny	Maria	0
198	North_Bruny	North_Bruny	North_Bruny	1
198	North_Bruny	North_Bruny	Partridge	5.67E-223
198	North_Bruny	North_Bruny	South_Bruny	6.68E-208
198	North_Bruny	North_Bruny	Southport	2.01E-248
198	North_Bruny	North_Bruny	Tinderbox	1.94E-106
199	North_Bruny	North_Bruny	Maria	0
199	North_Bruny	North_Bruny	North_Bruny	1
199	North_Bruny	North_Bruny	Partridge	1.36E-178
199	North_Bruny	North_Bruny	South_Bruny	3.02E-161
199	North_Bruny	North_Bruny	Southport	7.73E-256
199	North_Bruny	North_Bruny	Tinderbox	8.78E-135
2	North_Bruny	North_Bruny	Maria	0
2	North_Bruny	North_Bruny	North_Bruny	1
2	North_Bruny	North_Bruny	Partridge	2.78E-223
2	North_Bruny	North_Bruny	South_Bruny	1.42E-221
2	North_Bruny	North_Bruny	Southport	3.83E-275
2	North_Bruny	North_Bruny	Tinderbox	1.09E-81
20	Tinderbox	Tinderbox	Maria	0
20	Tinderbox	Tinderbox	North_Bruny	8.58E-107
20	Tinderbox	Tinderbox	Partridge	2.10E-242
20	Tinderbox	Tinderbox	South_Bruny	1.16E-259
20	Tinderbox	Tinderbox	Southport	8.96E-281
20	Tinderbox	Tinderbox	Tinderbox	1
200	North_Bruny	North_Bruny	Maria	0
200	North_Bruny	North_Bruny	North_Bruny	1
200	North_Bruny	North_Bruny	Partridge	9.67E-212
200	North_Bruny	North_Bruny	South_Bruny	1.85E-194
200	North_Bruny	North_Bruny	Southport	2.20E-282
200	North_Bruny	North_Bruny	Tinderbox	6.20E-110
201	South_Bruny	South_Bruny	Maria	0
201	South_Bruny	South_Bruny	North_Bruny	2.64E-121
201	South_Bruny	South_Bruny	Partridge	4.48E-50
201	South_Bruny	South_Bruny	South_Bruny	1
201	South_Bruny	South_Bruny	Southport	4.02E-110
201	South_Bruny	South_Bruny	Tinderbox	3.05E-154
202	North_Bruny	North_Bruny	Maria	0
202	North_Bruny	North_Bruny	North_Bruny	1
202	North_Bruny	North_Bruny	Partridge	1.66E-206
202	North_Bruny	North_Bruny	South_Bruny	1.38E-196
202	North_Bruny	North_Bruny	Southport	3.58E-270
202	North_Bruny	North_Bruny	Tinderbox	6.34E-81
203	North_Bruny	North_Bruny	Maria	0
203	North_Bruny	North_Bruny	North_Bruny	1
203	North_Bruny	North_Bruny	Partridge	3.03E-214
203	North_Bruny	North_Bruny	South_Bruny	1.50E-208
203	North_Bruny	North_Bruny	Southport	6.30E-265
203	North_Bruny	North_Bruny	Tinderbox	2.05E-94
204	North_Bruny	North_Bruny	Maria	0
204	North_Bruny	North_Bruny	North_Bruny	1
204	North_Bruny	North_Bruny	Partridge	1.09E-209
204	North_Bruny	North_Bruny	South_Bruny	8.99E-205
204	North_Bruny	North_Bruny	Southport	4.55E-260
204	North_Bruny	North_Bruny	Tinderbox	5.98E-116
205	Tinderbox	Tinderbox	Maria	0
205	Tinderbox	Tinderbox	North_Bruny	3.66E-27
205	Tinderbox	Tinderbox	Partridge	6.03E-197
205	Tinderbox	Tinderbox	South_Bruny	2.32E-200
205	Tinderbox	Tinderbox	Southport	1.23E-269
205	Tinderbox	Tinderbox	Tinderbox	1
206	Tinderbox	Tinderbox	Maria	0
206	Tinderbox	Tinderbox	North_Bruny	1
206	Tinderbox	Tinderbox	Partridge	2.57E-227
206	Tinderbox	Tinderbox	South_Bruny	7.12E-229
206	Tinderbox	Tinderbox	Southport	2.12E-281
206	Tinderbox	Tinderbox	Tinderbox	1.20E-109
207	Tinderbox	Tinderbox	Maria	0
207	Tinderbox	Tinderbox	North_Bruny	1.46E-79
207	Tinderbox	Tinderbox	Partridge	8.20E-261
207	Tinderbox	Tinderbox	South_Bruny	2.40E-242
207	Tinderbox	Tinderbox	Southport	1.17869241128346e-319
207	Tinderbox	Tinderbox	Tinderbox	1
208	Maria	Maria	Maria	1
208	Maria	Maria	North_Bruny	0
208	Maria	Maria	Partridge	0
208	Maria	Maria	South_Bruny	0
208	Maria	Maria	Southport	0
208	Maria	Maria	Tinderbox	0
209	North_Bruny	North_Bruny	Maria	0
209	North_Bruny	North_Bruny	North_Bruny	1
209	North_Bruny	North_Bruny	Partridge	3.91E-188
209	North_Bruny	North_Bruny	South_Bruny	2.02E-170
209	North_Bruny	North_Bruny	Southport	8.81E-248
209	North_Bruny	North_Bruny	Tinderbox	3.24E-100
21	Maria	Maria	Maria	1
21	Maria	Maria	North_Bruny	0
21	Maria	Maria	Partridge	0
21	Maria	Maria	South_Bruny	0
21	Maria	Maria	Southport	0
21	Maria	Maria	Tinderbox	0
210	North_Bruny	North_Bruny	Maria	0
210	North_Bruny	North_Bruny	North_Bruny	1
210	North_Bruny	North_Bruny	Partridge	2.87E-219
210	North_Bruny	North_Bruny	South_Bruny	1.72E-206
210	North_Bruny	North_Bruny	Southport	7.86E-246
210	North_Bruny	North_Bruny	Tinderbox	4.31E-102
211	North_Bruny	North_Bruny	Maria	0
211	North_Bruny	North_Bruny	North_Bruny	1
211	North_Bruny	North_Bruny	Partridge	7.77E-208
211	North_Bruny	North_Bruny	South_Bruny	6.93E-191
211	North_Bruny	North_Bruny	Southport	3.31E-237
211	North_Bruny	North_Bruny	Tinderbox	4.10E-122
212	North_Bruny	North_Bruny	Maria	0
212	North_Bruny	North_Bruny	North_Bruny	1
212	North_Bruny	North_Bruny	Partridge	3.76E-199
212	North_Bruny	North_Bruny	South_Bruny	4.79E-174
212	North_Bruny	North_Bruny	Southport	1.35E-242
212	North_Bruny	North_Bruny	Tinderbox	4.38E-98
213	South_Bruny	South_Bruny	Maria	0
213	South_Bruny	South_Bruny	North_Bruny	2.12E-191
213	South_Bruny	South_Bruny	Partridge	1.26E-39
213	South_Bruny	South_Bruny	South_Bruny	1
213	South_Bruny	South_Bruny	Southport	2.38E-168
213	South_Bruny	South_Bruny	Tinderbox	1.03E-221
214	North_Bruny	North_Bruny	Maria	0
214	North_Bruny	North_Bruny	North_Bruny	1
214	North_Bruny	North_Bruny	Partridge	9.65E-232
214	North_Bruny	North_Bruny	South_Bruny	7.27E-211
214	North_Bruny	North_Bruny	Southport	6.34E-296
214	North_Bruny	North_Bruny	Tinderbox	5.87E-142
215	Tinderbox	Tinderbox	Maria	0
215	Tinderbox	Tinderbox	North_Bruny	4.40E-138
215	Tinderbox	Tinderbox	Partridge	4.93E-296
215	Tinderbox	Tinderbox	South_Bruny	4.65E-295
215	Tinderbox	Tinderbox	Southport	0
215	Tinderbox	Tinderbox	Tinderbox	1
216	North_Bruny	North_Bruny	Maria	0
216	North_Bruny	North_Bruny	North_Bruny	1
216	North_Bruny	North_Bruny	Partridge	1.45E-163
216	North_Bruny	North_Bruny	South_Bruny	1.36E-162
216	North_Bruny	North_Bruny	Southport	2.54E-230
216	North_Bruny	North_Bruny	Tinderbox	7.50E-77
217	Tinderbox	Tinderbox	Maria	0
217	Tinderbox	Tinderbox	North_Bruny	2.41E-185
217	Tinderbox	Tinderbox	Partridge	1.02E-289
217	Tinderbox	Tinderbox	South_Bruny	1.23E-272
217	Tinderbox	Tinderbox	Southport	0
217	Tinderbox	Tinderbox	Tinderbox	1
218	Tinderbox	Tinderbox	Maria	0
218	Tinderbox	Tinderbox	North_Bruny	1.62E-55
218	Tinderbox	Tinderbox	Partridge	1.07E-238
218	Tinderbox	Tinderbox	South_Bruny	2.45E-229
218	Tinderbox	Tinderbox	Southport	4.15E-264
218	Tinderbox	Tinderbox	Tinderbox	1
219	Tinderbox	Tinderbox	Maria	0
219	Tinderbox	Tinderbox	North_Bruny	2.36E-106
219	Tinderbox	Tinderbox	Partridge	2.15E-282
219	Tinderbox	Tinderbox	South_Bruny	1.29E-263
219	Tinderbox	Tinderbox	Southport	0
219	Tinderbox	Tinderbox	Tinderbox	1
22	South_Bruny	South_Bruny	Maria	0
22	South_Bruny	South_Bruny	North_Bruny	3.28E-162
22	South_Bruny	South_Bruny	Partridge	3.14E-65
22	South_Bruny	South_Bruny	South_Bruny	1
22	South_Bruny	South_Bruny	Southport	1.74E-140
22	South_Bruny	South_Bruny	Tinderbox	2.23E-187
220	Maria	Maria	Maria	1
220	Maria	Maria	North_Bruny	0
220	Maria	Maria	Partridge	0
220	Maria	Maria	South_Bruny	0
220	Maria	Maria	Southport	0
220	Maria	Maria	Tinderbox	0
221	North_Bruny	North_Bruny	Maria	0
221	North_Bruny	North_Bruny	North_Bruny	1
221	North_Bruny	North_Bruny	Partridge	4.45E-222
221	North_Bruny	North_Bruny	South_Bruny	2.47E-208
221	North_Bruny	North_Bruny	Southport	4.98E-264
221	North_Bruny	North_Bruny	Tinderbox	8.84E-115
222	North_Bruny	North_Bruny	Maria	0
222	North_Bruny	North_Bruny	North_Bruny	1
222	North_Bruny	North_Bruny	Partridge	6.35E-227
222	North_Bruny	North_Bruny	South_Bruny	1.29E-205
222	North_Bruny	North_Bruny	Southport	5.26E-249
222	North_Bruny	North_Bruny	Tinderbox	5.97E-80
223	North_Bruny	North_Bruny	Maria	0
223	North_Bruny	North_Bruny	North_Bruny	1
223	North_Bruny	North_Bruny	Partridge	2.18E-210
223	North_Bruny	North_Bruny	South_Bruny	2.14E-218
223	North_Bruny	North_Bruny	Southport	2.17E-245
223	North_Bruny	North_Bruny	Tinderbox	4.47E-90
224	North_Bruny	North_Bruny	Maria	0
224	North_Bruny	North_Bruny	North_Bruny	1
224	North_Bruny	North_Bruny	Partridge	8.97E-252
224	North_Bruny	North_Bruny	South_Bruny	1.76E-242
224	North_Bruny	North_Bruny	Southport	3.18001569232407e-312
224	North_Bruny	North_Bruny	Tinderbox	3.76E-139
225	Tinderbox	Tinderbox	Maria	0
225	Tinderbox	Tinderbox	North_Bruny	1.04E-197
225	Tinderbox	Tinderbox	Partridge	0
225	Tinderbox	Tinderbox	South_Bruny	6.48214127343715e-321
225	Tinderbox	Tinderbox	Southport	0
225	Tinderbox	Tinderbox	Tinderbox	1
226	North_Bruny	North_Bruny	Maria	0
226	North_Bruny	North_Bruny	North_Bruny	1
226	North_Bruny	North_Bruny	Partridge	4.46E-188
226	North_Bruny	North_Bruny	South_Bruny	7.77E-165
226	North_Bruny	North_Bruny	Southport	1.71E-226
226	North_Bruny	North_Bruny	Tinderbox	2.22E-98
227	Maria	Maria	Maria	1
227	Maria	Maria	North_Bruny	0
227	Maria	Maria	Partridge	0
227	Maria	Maria	South_Bruny	0
227	Maria	Maria	Southport	0
227	Maria	Maria	Tinderbox	0
228	North_Bruny	North_Bruny	Maria	0
228	North_Bruny	North_Bruny	North_Bruny	1
228	North_Bruny	North_Bruny	Partridge	8.66E-199
228	North_Bruny	North_Bruny	South_Bruny	2.20E-198
228	North_Bruny	North_Bruny	Southport	2.38E-258
228	North_Bruny	North_Bruny	Tinderbox	2.01E-87
229	South_Bruny	South_Bruny	Maria	0
229	South_Bruny	South_Bruny	North_Bruny	5.83E-82
229	South_Bruny	South_Bruny	Partridge	2.97E-70
229	South_Bruny	South_Bruny	South_Bruny	1
229	South_Bruny	South_Bruny	Southport	5.61E-143
229	South_Bruny	South_Bruny	Tinderbox	1.01E-115
23	North_Bruny	North_Bruny	Maria	0
23	North_Bruny	North_Bruny	North_Bruny	1
23	North_Bruny	North_Bruny	Partridge	1.17E-201
23	North_Bruny	North_Bruny	South_Bruny	3.56E-194
23	North_Bruny	North_Bruny	Southport	1.58E-280
23	North_Bruny	North_Bruny	Tinderbox	3.83E-94
230	Maria	Maria	Maria	1
230	Maria	Maria	North_Bruny	0
230	Maria	Maria	Partridge	0
230	Maria	Maria	South_Bruny	0
230	Maria	Maria	Southport	0
230	Maria	Maria	Tinderbox	0
231	Tinderbox	Tinderbox	Maria	0
231	Tinderbox	Tinderbox	North_Bruny	4.68E-201
231	Tinderbox	Tinderbox	Partridge	1.27E-287
231	Tinderbox	Tinderbox	South_Bruny	1.60E-279
231	Tinderbox	Tinderbox	Southport	0
231	Tinderbox	Tinderbox	Tinderbox	1
232	Maria	Maria	Maria	1
232	Maria	Maria	North_Bruny	0
232	Maria	Maria	Partridge	0
232	Maria	Maria	South_Bruny	0
232	Maria	Maria	Southport	0
232	Maria	Maria	Tinderbox	0
233	North_Bruny	North_Bruny	Maria	0
233	North_Bruny	North_Bruny	North_Bruny	1
233	North_Bruny	North_Bruny	Partridge	1.37E-226
233	North_Bruny	North_Bruny	South_Bruny	9.14E-224
233	North_Bruny	North_Bruny	Southport	9.66E-254
233	North_Bruny	North_Bruny	Tinderbox	3.12E-69
234	North_Bruny	North_Bruny	Maria	0
234	North_Bruny	North_Bruny	North_Bruny	1
234	North_Bruny	North_Bruny	Partridge	5.37E-220
234	North_Bruny	North_Bruny	South_Bruny	2.56E-246
234	North_Bruny	North_Bruny	Southport	1.32E-287
234	North_Bruny	North_Bruny	Tinderbox	1.25E-99
235	North_Bruny	North_Bruny	Maria	0
235	North_Bruny	North_Bruny	North_Bruny	1
235	North_Bruny	North_Bruny	Partridge	1.83E-222
235	North_Bruny	North_Bruny	South_Bruny	3.35E-209
235	North_Bruny	North_Bruny	Southport	2.05E-248
235	North_Bruny	North_Bruny	Tinderbox	1.53E-66
236	North_Bruny	North_Bruny	Maria	0
236	North_Bruny	North_Bruny	North_Bruny	1
236	North_Bruny	North_Bruny	Partridge	6.05E-227
236	North_Bruny	North_Bruny	South_Bruny	1.53E-211
236	North_Bruny	North_Bruny	Southport	3.59E-294
236	North_Bruny	North_Bruny	Tinderbox	3.04E-121
237	South_Bruny	South_Bruny	Maria	0
237	South_Bruny	South_Bruny	North_Bruny	3.58E-157
237	South_Bruny	South_Bruny	Partridge	4.03E-46
237	South_Bruny	South_Bruny	South_Bruny	1
237	South_Bruny	South_Bruny	Southport	2.74E-143
237	South_Bruny	South_Bruny	Tinderbox	1.04E-182
238	North_Bruny	North_Bruny	Maria	0
238	North_Bruny	North_Bruny	North_Bruny	1
238	North_Bruny	North_Bruny	Partridge	5.79E-225
238	North_Bruny	North_Bruny	South_Bruny	3.68E-215
238	North_Bruny	North_Bruny	Southport	2.41E-274
238	North_Bruny	North_Bruny	Tinderbox	7.57E-107
239	Maria	Maria	Maria	1
239	Maria	Maria	North_Bruny	0
239	Maria	Maria	Partridge	0
239	Maria	Maria	South_Bruny	0
239	Maria	Maria	Southport	0
239	Maria	Maria	Tinderbox	0
24	North_Bruny	North_Bruny	Maria	0
24	North_Bruny	North_Bruny	North_Bruny	1
24	North_Bruny	North_Bruny	Partridge	1.35E-268
24	North_Bruny	North_Bruny	South_Bruny	6.72E-235
24	North_Bruny	North_Bruny	Southport	6.33E-300
24	North_Bruny	North_Bruny	Tinderbox	7.21E-124
240	North_Bruny	North_Bruny	Maria	0
240	North_Bruny	North_Bruny	North_Bruny	1
240	North_Bruny	North_Bruny	Partridge	3.01E-208
240	North_Bruny	North_Bruny	South_Bruny	2.78E-209
240	North_Bruny	North_Bruny	Southport	3.20E-282
240	North_Bruny	North_Bruny	Tinderbox	3.66E-139
241	South_Bruny	South_Bruny	Maria	0
241	South_Bruny	South_Bruny	North_Bruny	1.29E-82
241	South_Bruny	South_Bruny	Partridge	4.46E-37
241	South_Bruny	South_Bruny	South_Bruny	1
241	South_Bruny	South_Bruny	Southport	1.12E-167
241	South_Bruny	South_Bruny	Tinderbox	7.12E-145
242	Maria	Maria	Maria	1
242	Maria	Maria	North_Bruny	0
242	Maria	Maria	Partridge	0
242	Maria	Maria	South_Bruny	0
242	Maria	Maria	Southport	0
242	Maria	Maria	Tinderbox	0
243	Tinderbox	Tinderbox	Maria	0
243	Tinderbox	Tinderbox	North_Bruny	2.36E-171
243	Tinderbox	Tinderbox	Partridge	2.77521613925487e-319
243	Tinderbox	Tinderbox	South_Bruny	2.73E-307
243	Tinderbox	Tinderbox	Southport	0
243	Tinderbox	Tinderbox	Tinderbox	1
244	Maria	Maria	Maria	1
244	Maria	Maria	North_Bruny	0
244	Maria	Maria	Partridge	0
244	Maria	Maria	South_Bruny	0
244	Maria	Maria	Southport	0
244	Maria	Maria	Tinderbox	0
245	Tinderbox	Tinderbox	Maria	0
245	Tinderbox	Tinderbox	North_Bruny	1.33E-107
245	Tinderbox	Tinderbox	Partridge	4.65E-276
245	Tinderbox	Tinderbox	South_Bruny	6.79E-279
245	Tinderbox	Tinderbox	Southport	1.25306412868823e-310
245	Tinderbox	Tinderbox	Tinderbox	1
246	North_Bruny	North_Bruny	Maria	0
246	North_Bruny	North_Bruny	North_Bruny	1
246	North_Bruny	North_Bruny	Partridge	1.97E-161
246	North_Bruny	North_Bruny	South_Bruny	8.73E-155
246	North_Bruny	North_Bruny	Southport	4.01E-213
246	North_Bruny	North_Bruny	Tinderbox	1.13E-128
247	North_Bruny	North_Bruny	Maria	0
247	North_Bruny	North_Bruny	North_Bruny	1
247	North_Bruny	North_Bruny	Partridge	3.48E-234
247	North_Bruny	North_Bruny	South_Bruny	4.72E-211
247	North_Bruny	North_Bruny	Southport	2.20E-273
247	North_Bruny	North_Bruny	Tinderbox	4.28E-99
248	North_Bruny	North_Bruny	Maria	0
248	North_Bruny	North_Bruny	North_Bruny	1
248	North_Bruny	North_Bruny	Partridge	4.99E-241
248	North_Bruny	North_Bruny	South_Bruny	3.86E-228
248	North_Bruny	North_Bruny	Southport	2.89E-308
248	North_Bruny	North_Bruny	Tinderbox	1.67E-137
249	South_Bruny	South_Bruny	Maria	0
249	South_Bruny	South_Bruny	North_Bruny	1.36E-149
249	South_Bruny	South_Bruny	Partridge	1.08E-55
249	South_Bruny	South_Bruny	South_Bruny	1
249	South_Bruny	South_Bruny	Southport	9.19E-165
249	South_Bruny	South_Bruny	Tinderbox	5.17E-183
25	Maria	Maria	Maria	1
25	Maria	Maria	North_Bruny	0
25	Maria	Maria	Partridge	0
25	Maria	Maria	South_Bruny	0
25	Maria	Maria	Southport	0
25	Maria	Maria	Tinderbox	0
250	North_Bruny	North_Bruny	Maria	0
250	North_Bruny	North_Bruny	North_Bruny	1
250	North_Bruny	North_Bruny	Partridge	2.85E-216
250	North_Bruny	North_Bruny	South_Bruny	9.48E-186
250	North_Bruny	North_Bruny	Southport	4.67E-271
250	North_Bruny	North_Bruny	Tinderbox	1.73E-115
251	North_Bruny	North_Bruny	Maria	0
251	North_Bruny	North_Bruny	North_Bruny	1
251	North_Bruny	North_Bruny	Partridge	4.43E-203
251	North_Bruny	North_Bruny	South_Bruny	1.65E-178
251	North_Bruny	North_Bruny	Southport	1.31E-253
251	North_Bruny	North_Bruny	Tinderbox	5.63E-112
252	North_Bruny	North_Bruny	Maria	0
252	North_Bruny	North_Bruny	North_Bruny	1
252	North_Bruny	North_Bruny	Partridge	3.47E-235
252	North_Bruny	North_Bruny	South_Bruny	1.41E-194
252	North_Bruny	North_Bruny	Southport	1.10E-285
252	North_Bruny	North_Bruny	Tinderbox	8.56E-76
253	North_Bruny	North_Bruny	Maria	0
253	North_Bruny	North_Bruny	North_Bruny	1
253	North_Bruny	North_Bruny	Partridge	1.05E-230
253	North_Bruny	North_Bruny	South_Bruny	9.50E-212
253	North_Bruny	North_Bruny	Southport	5.26E-288
253	North_Bruny	North_Bruny	Tinderbox	2.97E-124
254	Maria	Maria	Maria	1
254	Maria	Maria	North_Bruny	0
254	Maria	Maria	Partridge	0
254	Maria	Maria	South_Bruny	0
254	Maria	Maria	Southport	0
254	Maria	Maria	Tinderbox	0
255	Tinderbox	Tinderbox	Maria	0
255	Tinderbox	Tinderbox	North_Bruny	1.93E-172
255	Tinderbox	Tinderbox	Partridge	0
255	Tinderbox	Tinderbox	South_Bruny	1.09482180350804e-317
255	Tinderbox	Tinderbox	Southport	0
255	Tinderbox	Tinderbox	Tinderbox	1
256	Maria	Maria	Maria	1
256	Maria	Maria	North_Bruny	0
256	Maria	Maria	Partridge	0
256	Maria	Maria	South_Bruny	0
256	Maria	Maria	Southport	0
256	Maria	Maria	Tinderbox	0
257	Tinderbox	Tinderbox	Maria	0
257	Tinderbox	Tinderbox	North_Bruny	1
257	Tinderbox	Tinderbox	Partridge	1.02E-189
257	Tinderbox	Tinderbox	South_Bruny	1.22E-197
257	Tinderbox	Tinderbox	Southport	2.22E-263
257	Tinderbox	Tinderbox	Tinderbox	1.26E-94
258	North_Bruny	North_Bruny	Maria	0
258	North_Bruny	North_Bruny	North_Bruny	1
258	North_Bruny	North_Bruny	Partridge	2.44E-222
258	North_Bruny	North_Bruny	South_Bruny	2.69E-201
258	North_Bruny	North_Bruny	Southport	6.80E-275
258	North_Bruny	North_Bruny	Tinderbox	5.03E-109
259	North_Bruny	North_Bruny	Maria	0
259	North_Bruny	North_Bruny	North_Bruny	1
259	North_Bruny	North_Bruny	Partridge	3.87E-213
259	North_Bruny	North_Bruny	South_Bruny	2.31E-204
259	North_Bruny	North_Bruny	Southport	5.71E-257
259	North_Bruny	North_Bruny	Tinderbox	1.23E-88
26	Maria	Maria	Maria	1
26	Maria	Maria	North_Bruny	0
26	Maria	Maria	Partridge	0
26	Maria	Maria	South_Bruny	0
26	Maria	Maria	Southport	0
26	Maria	Maria	Tinderbox	0
260	North_Bruny	North_Bruny	Maria	0
260	North_Bruny	North_Bruny	North_Bruny	1
260	North_Bruny	North_Bruny	Partridge	2.87E-237
260	North_Bruny	North_Bruny	South_Bruny	1.16E-191
260	North_Bruny	North_Bruny	Southport	3.23E-275
260	North_Bruny	North_Bruny	Tinderbox	1.95E-81
261	South_Bruny	South_Bruny	Maria	0
261	South_Bruny	South_Bruny	North_Bruny	2.12E-144
261	South_Bruny	South_Bruny	Partridge	1.17E-81
261	South_Bruny	South_Bruny	South_Bruny	1
261	South_Bruny	South_Bruny	Southport	1.66E-171
261	South_Bruny	South_Bruny	Tinderbox	4.71E-193
262	North_Bruny	North_Bruny	Maria	0
262	North_Bruny	North_Bruny	North_Bruny	1
262	North_Bruny	North_Bruny	Partridge	1.27E-241
262	North_Bruny	North_Bruny	South_Bruny	2.68E-216
262	North_Bruny	North_Bruny	Southport	2.48E-297
262	North_Bruny	North_Bruny	Tinderbox	8.35E-95
263	North_Bruny	North_Bruny	Maria	0
263	North_Bruny	North_Bruny	North_Bruny	1
263	North_Bruny	North_Bruny	Partridge	1.85E-207
263	North_Bruny	North_Bruny	South_Bruny	2.42E-191
263	North_Bruny	North_Bruny	Southport	3.56E-252
263	North_Bruny	North_Bruny	Tinderbox	3.25E-110
264	North_Bruny	North_Bruny	Maria	0
264	North_Bruny	North_Bruny	North_Bruny	1
264	North_Bruny	North_Bruny	Partridge	2.08E-233
264	North_Bruny	North_Bruny	South_Bruny	1.36E-227
264	North_Bruny	North_Bruny	Southport	1.14E-278
264	North_Bruny	North_Bruny	Tinderbox	4.66E-100
265	North_Bruny	North_Bruny	Maria	0
265	North_Bruny	North_Bruny	North_Bruny	1
265	North_Bruny	North_Bruny	Partridge	3.47E-248
265	North_Bruny	North_Bruny	South_Bruny	1.37E-226
265	North_Bruny	North_Bruny	Southport	5.30E-286
265	North_Bruny	North_Bruny	Tinderbox	4.80E-116
266	Maria	Maria	Maria	1
266	Maria	Maria	North_Bruny	0
266	Maria	Maria	Partridge	0
266	Maria	Maria	South_Bruny	0
266	Maria	Maria	Southport	0
266	Maria	Maria	Tinderbox	0
267	Tinderbox	Tinderbox	Maria	0
267	Tinderbox	Tinderbox	North_Bruny	4.63E-155
267	Tinderbox	Tinderbox	Partridge	1.13E-293
267	Tinderbox	Tinderbox	South_Bruny	8.55E-270
267	Tinderbox	Tinderbox	Southport	3.63556229229698e-318
267	Tinderbox	Tinderbox	Tinderbox	1
268	Maria	Maria	Maria	1
268	Maria	Maria	North_Bruny	0
268	Maria	Maria	Partridge	0
268	Maria	Maria	South_Bruny	0
268	Maria	Maria	Southport	0
268	Maria	Maria	Tinderbox	0
269	South_Bruny	South_Bruny	Maria	0
269	South_Bruny	South_Bruny	North_Bruny	9.35E-168
269	South_Bruny	South_Bruny	Partridge	1.22E-89
269	South_Bruny	South_Bruny	South_Bruny	1
269	South_Bruny	South_Bruny	Southport	1.97E-174
269	South_Bruny	South_Bruny	Tinderbox	5.75E-184
27	Maria	Maria	Maria	1
27	Maria	Maria	North_Bruny	0
27	Maria	Maria	Partridge	0
27	Maria	Maria	South_Bruny	0
27	Maria	Maria	Southport	0
27	Maria	Maria	Tinderbox	0
270	North_Bruny	North_Bruny	Maria	0
270	North_Bruny	North_Bruny	North_Bruny	1
270	North_Bruny	North_Bruny	Partridge	1.16E-240
270	North_Bruny	North_Bruny	South_Bruny	2.55E-208
270	North_Bruny	North_Bruny	Southport	1.62E-268
270	North_Bruny	North_Bruny	Tinderbox	5.54E-103
271	North_Bruny	North_Bruny	Maria	0
271	North_Bruny	North_Bruny	North_Bruny	1
271	North_Bruny	North_Bruny	Partridge	3.34E-237
271	North_Bruny	North_Bruny	South_Bruny	1.55E-213
271	North_Bruny	North_Bruny	Southport	3.32E-241
271	North_Bruny	North_Bruny	Tinderbox	3.72E-80
272	Tinderbox	Tinderbox	Maria	0
272	Tinderbox	Tinderbox	North_Bruny	3.16E-96
272	Tinderbox	Tinderbox	Partridge	7.51E-253
272	Tinderbox	Tinderbox	South_Bruny	4.14E-240
272	Tinderbox	Tinderbox	Southport	1.27E-299
272	Tinderbox	Tinderbox	Tinderbox	1
273	Tinderbox	Tinderbox	Maria	0
273	Tinderbox	Tinderbox	North_Bruny	1
273	Tinderbox	Tinderbox	Partridge	2.54E-228
273	Tinderbox	Tinderbox	South_Bruny	4.32E-200
273	Tinderbox	Tinderbox	Southport	2.22E-258
273	Tinderbox	Tinderbox	Tinderbox	5.08E-119
274	North_Bruny	North_Bruny	Maria	0
274	North_Bruny	North_Bruny	North_Bruny	1
274	North_Bruny	North_Bruny	Partridge	2.22E-224
274	North_Bruny	North_Bruny	South_Bruny	6.82E-206
274	North_Bruny	North_Bruny	Southport	4.95E-263
274	North_Bruny	North_Bruny	Tinderbox	8.35E-94
275	North_Bruny	North_Bruny	Maria	0
275	North_Bruny	North_Bruny	North_Bruny	1
275	North_Bruny	North_Bruny	Partridge	1.76E-225
275	North_Bruny	North_Bruny	South_Bruny	1.05E-228
275	North_Bruny	North_Bruny	Southport	1.20E-298
275	North_Bruny	North_Bruny	Tinderbox	7.54E-108
276	Tinderbox	Tinderbox	Maria	0
276	Tinderbox	Tinderbox	North_Bruny	1
276	Tinderbox	Tinderbox	Partridge	4.20E-221
276	Tinderbox	Tinderbox	South_Bruny	7.91E-207
276	Tinderbox	Tinderbox	Southport	2.29E-246
276	Tinderbox	Tinderbox	Tinderbox	6.03E-57
277	Tinderbox	Tinderbox	Maria	0
277	Tinderbox	Tinderbox	North_Bruny	2.12E-107
277	Tinderbox	Tinderbox	Partridge	1.63E-253
277	Tinderbox	Tinderbox	South_Bruny	1.33E-239
277	Tinderbox	Tinderbox	Southport	1.45070472389546e-315
277	Tinderbox	Tinderbox	Tinderbox	1
278	Maria	Maria	Maria	1
278	Maria	Maria	North_Bruny	0
278	Maria	Maria	Partridge	0
278	Maria	Maria	South_Bruny	0
278	Maria	Maria	Southport	0
278	Maria	Maria	Tinderbox	0
279	Maria	Maria	Maria	1
279	Maria	Maria	North_Bruny	0
279	Maria	Maria	Partridge	0
279	Maria	Maria	South_Bruny	0
279	Maria	Maria	Southport	0
279	Maria	Maria	Tinderbox	0
28	Maria	Maria	Maria	1
28	Maria	Maria	North_Bruny	0
28	Maria	Maria	Partridge	0
28	Maria	Maria	South_Bruny	0
28	Maria	Maria	Southport	0
28	Maria	Maria	Tinderbox	0
280	South_Bruny	South_Bruny	Maria	0
280	South_Bruny	South_Bruny	North_Bruny	6.55E-133
280	South_Bruny	South_Bruny	Partridge	4.10E-52
280	South_Bruny	South_Bruny	South_Bruny	1
280	South_Bruny	South_Bruny	Southport	5.27E-155
280	South_Bruny	South_Bruny	Tinderbox	1.09E-179
281	North_Bruny	North_Bruny	Maria	0
281	North_Bruny	North_Bruny	North_Bruny	1
281	North_Bruny	North_Bruny	Partridge	1.91E-214
281	North_Bruny	North_Bruny	South_Bruny	5.16E-206
281	North_Bruny	North_Bruny	Southport	1.52E-263
281	North_Bruny	North_Bruny	Tinderbox	3.23E-111
282	North_Bruny	North_Bruny	Maria	0
282	North_Bruny	North_Bruny	North_Bruny	1
282	North_Bruny	North_Bruny	Partridge	4.14E-190
282	North_Bruny	North_Bruny	South_Bruny	1.69E-179
282	North_Bruny	North_Bruny	Southport	2.73E-229
282	North_Bruny	North_Bruny	Tinderbox	2.06E-92
283	Tinderbox	Tinderbox	Maria	0
283	Tinderbox	Tinderbox	North_Bruny	1
283	Tinderbox	Tinderbox	Partridge	5.60E-199
283	Tinderbox	Tinderbox	South_Bruny	1.84E-176
283	Tinderbox	Tinderbox	Southport	5.24E-237
283	Tinderbox	Tinderbox	Tinderbox	3.94E-104
284	North_Bruny	North_Bruny	Maria	0
284	North_Bruny	North_Bruny	North_Bruny	1
284	North_Bruny	North_Bruny	Partridge	5.84E-203
284	North_Bruny	North_Bruny	South_Bruny	2.20E-201
284	North_Bruny	North_Bruny	Southport	1.93E-239
284	North_Bruny	North_Bruny	Tinderbox	3.80E-88
285	North_Bruny	North_Bruny	Maria	0
285	North_Bruny	North_Bruny	North_Bruny	1
285	North_Bruny	North_Bruny	Partridge	2.88E-235
285	North_Bruny	North_Bruny	South_Bruny	3.85E-224
285	North_Bruny	North_Bruny	Southport	1.79E-266
285	North_Bruny	North_Bruny	Tinderbox	1.02E-110
286	North_Bruny	North_Bruny	Maria	0
286	North_Bruny	North_Bruny	North_Bruny	1
286	North_Bruny	North_Bruny	Partridge	3.81E-224
286	North_Bruny	North_Bruny	South_Bruny	2.93E-199
286	North_Bruny	North_Bruny	Southport	1.87E-268
286	North_Bruny	North_Bruny	Tinderbox	2.65E-132
287	Tinderbox	Tinderbox	Maria	0
287	Tinderbox	Tinderbox	North_Bruny	2.19E-134
287	Tinderbox	Tinderbox	Partridge	2.58E-252
287	Tinderbox	Tinderbox	South_Bruny	5.41E-249
287	Tinderbox	Tinderbox	Southport	0
287	Tinderbox	Tinderbox	Tinderbox	1
288	Tinderbox	Tinderbox	Maria	0
288	Tinderbox	Tinderbox	North_Bruny	2.74E-94
288	Tinderbox	Tinderbox	Partridge	3.90E-220
288	Tinderbox	Tinderbox	South_Bruny	7.49E-239
288	Tinderbox	Tinderbox	Southport	1.12E-277
288	Tinderbox	Tinderbox	Tinderbox	1
289	Maria	Maria	Maria	1
289	Maria	Maria	North_Bruny	0
289	Maria	Maria	Partridge	0
289	Maria	Maria	South_Bruny	0
289	Maria	Maria	Southport	0
289	Maria	Maria	Tinderbox	0
29	Maria	Maria	Maria	1
29	Maria	Maria	North_Bruny	0
29	Maria	Maria	Partridge	0
29	Maria	Maria	South_Bruny	0
29	Maria	Maria	Southport	0
29	Maria	Maria	Tinderbox	0
290	Maria	Maria	Maria	1
290	Maria	Maria	North_Bruny	0
290	Maria	Maria	Partridge	0
290	Maria	Maria	South_Bruny	0
290	Maria	Maria	Southport	0
290	Maria	Maria	Tinderbox	0
291	Maria	Maria	Maria	1
291	Maria	Maria	North_Bruny	0
291	Maria	Maria	Partridge	0
291	Maria	Maria	South_Bruny	0
291	Maria	Maria	Southport	0
291	Maria	Maria	Tinderbox	0
292	North_Bruny	North_Bruny	Maria	0
292	North_Bruny	North_Bruny	North_Bruny	1
292	North_Bruny	North_Bruny	Partridge	1.39E-216
292	North_Bruny	North_Bruny	South_Bruny	3.06E-222
292	North_Bruny	North_Bruny	Southport	5.26E-255
292	North_Bruny	North_Bruny	Tinderbox	1.19E-118
293	Partridge	Partridge	Maria	0
293	Partridge	Partridge	North_Bruny	7.86E-170
293	Partridge	Partridge	Partridge	1
293	Partridge	Partridge	South_Bruny	7.54E-16
293	Partridge	Partridge	Southport	1.10E-115
293	Partridge	Partridge	Tinderbox	5.98E-193
294	Maria	Maria	Maria	1
294	Maria	Maria	North_Bruny	0
294	Maria	Maria	Partridge	0
294	Maria	Maria	South_Bruny	0
294	Maria	Maria	Southport	0
294	Maria	Maria	Tinderbox	0
295	North_Bruny	North_Bruny	Maria	0
295	North_Bruny	North_Bruny	North_Bruny	1
295	North_Bruny	North_Bruny	Partridge	1.33E-200
295	North_Bruny	North_Bruny	South_Bruny	5.78E-174
295	North_Bruny	North_Bruny	Southport	9.51E-247
295	North_Bruny	North_Bruny	Tinderbox	8.27E-86
296	North_Bruny	North_Bruny	Maria	0
296	North_Bruny	North_Bruny	North_Bruny	1
296	North_Bruny	North_Bruny	Partridge	1.15E-224
296	North_Bruny	North_Bruny	South_Bruny	1.68E-191
296	North_Bruny	North_Bruny	Southport	8.63E-265
296	North_Bruny	North_Bruny	Tinderbox	4.53E-117
297	Partridge	Partridge	Maria	0
297	Partridge	Partridge	North_Bruny	7.89E-223
297	Partridge	Partridge	Partridge	1
297	Partridge	Partridge	South_Bruny	8.31E-86
297	Partridge	Partridge	Southport	2.03E-178
297	Partridge	Partridge	Tinderbox	1.74E-264
298	Maria	Maria	Maria	1
298	Maria	Maria	North_Bruny	0
298	Maria	Maria	Partridge	0
298	Maria	Maria	South_Bruny	0
298	Maria	Maria	Southport	0
298	Maria	Maria	Tinderbox	0
299	North_Bruny	North_Bruny	Maria	0
299	North_Bruny	North_Bruny	North_Bruny	1
299	North_Bruny	North_Bruny	Partridge	7.99E-223
299	North_Bruny	North_Bruny	South_Bruny	2.29E-196
299	North_Bruny	North_Bruny	Southport	1.32E-264
299	North_Bruny	North_Bruny	Tinderbox	8.67E-100
3	Partridge	Partridge	Maria	0
3	Partridge	Partridge	North_Bruny	3.90E-123
3	Partridge	Partridge	Partridge	1
3	Partridge	Partridge	South_Bruny	2.89E-11
3	Partridge	Partridge	Southport	8.60E-154
3	Partridge	Partridge	Tinderbox	1.34E-161
30	Maria	Maria	Maria	1
30	Maria	Maria	North_Bruny	0
30	Maria	Maria	Partridge	0
30	Maria	Maria	South_Bruny	0
30	Maria	Maria	Southport	0
30	Maria	Maria	Tinderbox	0
300	Partridge	Partridge	Maria	0
300	Partridge	Partridge	North_Bruny	1.29E-123
300	Partridge	Partridge	Partridge	1
300	Partridge	Partridge	South_Bruny	1.69E-12
300	Partridge	Partridge	Southport	2.03E-156
300	Partridge	Partridge	Tinderbox	5.20E-147
301	Partridge	Partridge	Maria	0
301	Partridge	Partridge	North_Bruny	9.83E-175
301	Partridge	Partridge	Partridge	1
301	Partridge	Partridge	South_Bruny	4.85E-32
301	Partridge	Partridge	Southport	2.72E-152
301	Partridge	Partridge	Tinderbox	3.97E-203
302	North_Bruny	North_Bruny	Maria	0
302	North_Bruny	North_Bruny	North_Bruny	1
302	North_Bruny	North_Bruny	Partridge	1.07E-93
302	North_Bruny	North_Bruny	South_Bruny	1.17E-82
302	North_Bruny	North_Bruny	Southport	1.35E-151
302	North_Bruny	North_Bruny	Tinderbox	3.91E-75
303	Partridge	Partridge	Maria	0
303	Partridge	Partridge	North_Bruny	1.92E-254
303	Partridge	Partridge	Partridge	1
303	Partridge	Partridge	South_Bruny	2.62E-123
303	Partridge	Partridge	Southport	3.56E-225
303	Partridge	Partridge	Tinderbox	2.38E-281
304	Partridge	Partridge	Maria	0
304	Partridge	Partridge	North_Bruny	8.47E-148
304	Partridge	Partridge	Partridge	0.999997707
304	Partridge	Partridge	South_Bruny	2.29E-06
304	Partridge	Partridge	Southport	1.95E-154
304	Partridge	Partridge	Tinderbox	1.47E-177
305	North_Bruny	North_Bruny	Maria	0
305	North_Bruny	North_Bruny	North_Bruny	1
305	North_Bruny	North_Bruny	Partridge	2.15E-104
305	North_Bruny	North_Bruny	South_Bruny	1.41E-37
305	North_Bruny	North_Bruny	Southport	6.68E-147
305	North_Bruny	North_Bruny	Tinderbox	6.71E-76
306	Partridge	Partridge	Maria	0
306	Partridge	Partridge	North_Bruny	1.37E-165
306	Partridge	Partridge	Partridge	1
306	Partridge	Partridge	South_Bruny	9.46E-27
306	Partridge	Partridge	Southport	3.49E-143
306	Partridge	Partridge	Tinderbox	4.21E-190
307	Partridge	Partridge	Maria	0
307	Partridge	Partridge	North_Bruny	1.90E-170
307	Partridge	Partridge	Partridge	1
307	Partridge	Partridge	South_Bruny	1.45E-47
307	Partridge	Partridge	Southport	1.04E-127
307	Partridge	Partridge	Tinderbox	3.77E-206
308	North_Bruny	North_Bruny	Maria	0
308	North_Bruny	North_Bruny	North_Bruny	1
308	North_Bruny	North_Bruny	Partridge	3.60E-195
308	North_Bruny	North_Bruny	South_Bruny	2.04E-187
308	North_Bruny	North_Bruny	Southport	4.49E-228
308	North_Bruny	North_Bruny	Tinderbox	7.33E-82
309	Partridge	Partridge	Maria	0
309	Partridge	Partridge	North_Bruny	1.26E-137
309	Partridge	Partridge	Partridge	1
309	Partridge	Partridge	South_Bruny	4.71E-30
309	Partridge	Partridge	Southport	6.39E-172
309	Partridge	Partridge	Tinderbox	4.17E-169
31	North_Bruny	North_Bruny	Maria	0
31	North_Bruny	North_Bruny	North_Bruny	1
31	North_Bruny	North_Bruny	Partridge	2.57E-227
31	North_Bruny	North_Bruny	South_Bruny	2.83E-207
31	North_Bruny	North_Bruny	Southport	6.48E-243
31	North_Bruny	North_Bruny	Tinderbox	1.36E-86
310	Maria	Maria	Maria	1
310	Maria	Maria	North_Bruny	0
310	Maria	Maria	Partridge	0
310	Maria	Maria	South_Bruny	0
310	Maria	Maria	Southport	0
310	Maria	Maria	Tinderbox	0
311	North_Bruny	North_Bruny	Maria	0
311	North_Bruny	North_Bruny	North_Bruny	1
311	North_Bruny	North_Bruny	Partridge	3.52E-156
311	North_Bruny	North_Bruny	South_Bruny	1.06E-148
311	North_Bruny	North_Bruny	Southport	2.15E-214
311	North_Bruny	North_Bruny	Tinderbox	2.83E-91
312	Partridge	Partridge	Maria	0
312	Partridge	Partridge	North_Bruny	1.87E-176
312	Partridge	Partridge	Partridge	1
312	Partridge	Partridge	South_Bruny	3.54E-79
312	Partridge	Partridge	Southport	5.58E-180
312	Partridge	Partridge	Tinderbox	5.33E-220
313	Maria	Maria	Maria	1
313	Maria	Maria	North_Bruny	0
313	Maria	Maria	Partridge	0
313	Maria	Maria	South_Bruny	0
313	Maria	Maria	Southport	0
313	Maria	Maria	Tinderbox	0
314	North_Bruny	North_Bruny	Maria	0
314	North_Bruny	North_Bruny	North_Bruny	1
314	North_Bruny	North_Bruny	Partridge	7.80E-189
314	North_Bruny	North_Bruny	South_Bruny	4.87E-178
314	North_Bruny	North_Bruny	Southport	1.09E-256
314	North_Bruny	North_Bruny	Tinderbox	6.20E-89
315	Partridge	Partridge	Maria	0
315	Partridge	Partridge	North_Bruny	1.08E-156
315	Partridge	Partridge	Partridge	1
315	Partridge	Partridge	South_Bruny	3.25E-25
315	Partridge	Partridge	Southport	9.46E-126
315	Partridge	Partridge	Tinderbox	2.22E-189
316	Maria	Maria	Maria	1
316	Maria	Maria	North_Bruny	0
316	Maria	Maria	Partridge	0
316	Maria	Maria	South_Bruny	0
316	Maria	Maria	Southport	0
316	Maria	Maria	Tinderbox	0
32	Tinderbox	Tinderbox	Maria	0
32	Tinderbox	Tinderbox	North_Bruny	4.22E-153
32	Tinderbox	Tinderbox	Partridge	2.45E-275
32	Tinderbox	Tinderbox	South_Bruny	2.56E-260
32	Tinderbox	Tinderbox	Southport	1.82E-294
32	Tinderbox	Tinderbox	Tinderbox	1
33	Maria	Maria	Maria	1
33	Maria	Maria	North_Bruny	0
33	Maria	Maria	Partridge	0
33	Maria	Maria	South_Bruny	0
33	Maria	Maria	Southport	0
33	Maria	Maria	Tinderbox	0
34	Tinderbox	Tinderbox	Maria	0
34	Tinderbox	Tinderbox	North_Bruny	1
34	Tinderbox	Tinderbox	Partridge	1.48E-150
34	Tinderbox	Tinderbox	South_Bruny	1.52E-147
34	Tinderbox	Tinderbox	Southport	1.08E-225
34	Tinderbox	Tinderbox	Tinderbox	1.57E-28
35	North_Bruny	North_Bruny	Maria	0
35	North_Bruny	North_Bruny	North_Bruny	1
35	North_Bruny	North_Bruny	Partridge	1.92E-231
35	North_Bruny	North_Bruny	South_Bruny	9.08E-195
35	North_Bruny	North_Bruny	Southport	2.64E-250
35	North_Bruny	North_Bruny	Tinderbox	8.01E-99
36	North_Bruny	North_Bruny	Maria	0
36	North_Bruny	North_Bruny	North_Bruny	1
36	North_Bruny	North_Bruny	Partridge	2.83E-265
36	North_Bruny	North_Bruny	South_Bruny	4.94E-229
36	North_Bruny	North_Bruny	Southport	8.96E-284
36	North_Bruny	North_Bruny	Tinderbox	1.90E-143
37	Maria	Maria	Maria	1
37	Maria	Maria	North_Bruny	0
37	Maria	Maria	Partridge	0
37	Maria	Maria	South_Bruny	0
37	Maria	Maria	Southport	0
37	Maria	Maria	Tinderbox	0
38	Maria	Maria	Maria	1
38	Maria	Maria	North_Bruny	0
38	Maria	Maria	Partridge	0
38	Maria	Maria	South_Bruny	0
38	Maria	Maria	Southport	0
38	Maria	Maria	Tinderbox	0
39	Maria	Maria	Maria	1
39	Maria	Maria	North_Bruny	0
39	Maria	Maria	Partridge	0
39	Maria	Maria	South_Bruny	0
39	Maria	Maria	Southport	0
39	Maria	Maria	Tinderbox	0
4	North_Bruny	North_Bruny	Maria	0
4	North_Bruny	North_Bruny	North_Bruny	1
4	North_Bruny	North_Bruny	Partridge	3.53E-83
4	North_Bruny	North_Bruny	South_Bruny	1.43E-84
4	North_Bruny	North_Bruny	Southport	1.28E-153
4	North_Bruny	North_Bruny	Tinderbox	9.14E-80
40	Maria	Maria	Maria	1
40	Maria	Maria	North_Bruny	0
40	Maria	Maria	Partridge	0
40	Maria	Maria	South_Bruny	0
40	Maria	Maria	Southport	0
40	Maria	Maria	Tinderbox	0
41	Maria	Maria	Maria	1
41	Maria	Maria	North_Bruny	0
41	Maria	Maria	Partridge	0
41	Maria	Maria	South_Bruny	0
41	Maria	Maria	Southport	0
41	Maria	Maria	Tinderbox	0
42	Maria	Maria	Maria	1
42	Maria	Maria	North_Bruny	0
42	Maria	Maria	Partridge	0
42	Maria	Maria	South_Bruny	0
42	Maria	Maria	Southport	0
42	Maria	Maria	Tinderbox	0
43	North_Bruny	North_Bruny	Maria	0
43	North_Bruny	North_Bruny	North_Bruny	1
43	North_Bruny	North_Bruny	Partridge	3.52E-190
43	North_Bruny	North_Bruny	South_Bruny	7.20E-176
43	North_Bruny	North_Bruny	Southport	4.04E-270
43	North_Bruny	North_Bruny	Tinderbox	2.63E-131
44	North_Bruny	North_Bruny	Maria	0
44	North_Bruny	North_Bruny	North_Bruny	1
44	North_Bruny	North_Bruny	Partridge	2.73E-209
44	North_Bruny	North_Bruny	South_Bruny	2.33E-200
44	North_Bruny	North_Bruny	Southport	1.27E-262
44	North_Bruny	North_Bruny	Tinderbox	5.34E-82
45	Maria	Maria	Maria	1
45	Maria	Maria	North_Bruny	0
45	Maria	Maria	Partridge	0
45	Maria	Maria	South_Bruny	0
45	Maria	Maria	Southport	0
45	Maria	Maria	Tinderbox	0
46	North_Bruny	North_Bruny	Maria	0
46	North_Bruny	North_Bruny	North_Bruny	1
46	North_Bruny	North_Bruny	Partridge	6.06E-211
46	North_Bruny	North_Bruny	South_Bruny	4.33E-202
46	North_Bruny	North_Bruny	Southport	2.25E-248
46	North_Bruny	North_Bruny	Tinderbox	4.59E-89
47	North_Bruny	North_Bruny	Maria	0
47	North_Bruny	North_Bruny	North_Bruny	1
47	North_Bruny	North_Bruny	Partridge	6.66E-206
47	North_Bruny	North_Bruny	South_Bruny	8.39E-186
47	North_Bruny	North_Bruny	Southport	1.91E-269
47	North_Bruny	North_Bruny	Tinderbox	1.18E-115
48	North_Bruny	North_Bruny	Maria	0
48	North_Bruny	North_Bruny	North_Bruny	1
48	North_Bruny	North_Bruny	Partridge	3.23E-253
48	North_Bruny	North_Bruny	South_Bruny	5.61E-227
48	North_Bruny	North_Bruny	Southport	1.57E-295
48	North_Bruny	North_Bruny	Tinderbox	4.15E-118
49	Maria	Maria	Maria	1
49	Maria	Maria	North_Bruny	0
49	Maria	Maria	Partridge	0
49	Maria	Maria	South_Bruny	0
49	Maria	Maria	Southport	0
49	Maria	Maria	Tinderbox	0
5	North_Bruny	North_Bruny	Maria	0
5	North_Bruny	North_Bruny	North_Bruny	1
5	North_Bruny	North_Bruny	Partridge	2.89E-280
5	North_Bruny	North_Bruny	South_Bruny	4.94E-244
5	North_Bruny	North_Bruny	Southport	1.16E-297
5	North_Bruny	North_Bruny	Tinderbox	1.72E-114
50	Maria	Maria	Maria	1
50	Maria	Maria	North_Bruny	0
50	Maria	Maria	Partridge	0
50	Maria	Maria	South_Bruny	0
50	Maria	Maria	Southport	0
50	Maria	Maria	Tinderbox	0
51	Maria	Maria	Maria	1
51	Maria	Maria	North_Bruny	0
51	Maria	Maria	Partridge	0
51	Maria	Maria	South_Bruny	0
51	Maria	Maria	Southport	0
51	Maria	Maria	Tinderbox	0
52	Maria	Maria	Maria	1
52	Maria	Maria	North_Bruny	0
52	Maria	Maria	Partridge	0
52	Maria	Maria	South_Bruny	0
52	Maria	Maria	Southport	0
52	Maria	Maria	Tinderbox	0
53	Maria	Maria	Maria	1
53	Maria	Maria	North_Bruny	0
53	Maria	Maria	Partridge	0
53	Maria	Maria	South_Bruny	0
53	Maria	Maria	Southport	0
53	Maria	Maria	Tinderbox	0
54	Maria	Maria	Maria	1
54	Maria	Maria	North_Bruny	0
54	Maria	Maria	Partridge	0
54	Maria	Maria	South_Bruny	0
54	Maria	Maria	Southport	0
54	Maria	Maria	Tinderbox	0
55	North_Bruny	North_Bruny	Maria	0
55	North_Bruny	North_Bruny	North_Bruny	1
55	North_Bruny	North_Bruny	Partridge	6.32E-256
55	North_Bruny	North_Bruny	South_Bruny	5.22E-233
55	North_Bruny	North_Bruny	Southport	2.37151510003798e-322
55	North_Bruny	North_Bruny	Tinderbox	2.22E-174
56	North_Bruny	North_Bruny	Maria	0
56	North_Bruny	North_Bruny	North_Bruny	1
56	North_Bruny	North_Bruny	Partridge	3.85E-257
56	North_Bruny	North_Bruny	South_Bruny	2.47E-218
56	North_Bruny	North_Bruny	Southport	3.08E-275
56	North_Bruny	North_Bruny	Tinderbox	1.36E-111
57	Maria	Maria	Maria	1
57	Maria	Maria	North_Bruny	0
57	Maria	Maria	Partridge	0
57	Maria	Maria	South_Bruny	0
57	Maria	Maria	Southport	0
57	Maria	Maria	Tinderbox	0
58	North_Bruny	North_Bruny	Maria	0
58	North_Bruny	North_Bruny	North_Bruny	1
58	North_Bruny	North_Bruny	Partridge	7.99E-195
58	North_Bruny	North_Bruny	South_Bruny	2.18E-185
58	North_Bruny	North_Bruny	Southport	3.64E-238
58	North_Bruny	North_Bruny	Tinderbox	2.58E-79
59	North_Bruny	North_Bruny	Maria	0
59	North_Bruny	North_Bruny	North_Bruny	1
59	North_Bruny	North_Bruny	Partridge	7.17E-233
59	North_Bruny	North_Bruny	South_Bruny	1.88E-193
59	North_Bruny	North_Bruny	Southport	1.27E-262
59	North_Bruny	North_Bruny	Tinderbox	4.29E-118
6	Maria	Maria	Maria	1
6	Maria	Maria	North_Bruny	0
6	Maria	Maria	Partridge	0
6	Maria	Maria	South_Bruny	0
6	Maria	Maria	Southport	0
6	Maria	Maria	Tinderbox	0
60	Southport	Southport	Maria	0
60	Southport	Southport	North_Bruny	4.32E-147
60	Southport	Southport	Partridge	5.15E-59
60	Southport	Southport	South_Bruny	1
60	Southport	Southport	Southport	9.44E-228
60	Southport	Southport	Tinderbox	9.92E-194
61	Maria	Maria	Maria	1
61	Maria	Maria	North_Bruny	0
61	Maria	Maria	Partridge	0
61	Maria	Maria	South_Bruny	0
61	Maria	Maria	Southport	0
61	Maria	Maria	Tinderbox	0
62	Maria	Maria	Maria	1
62	Maria	Maria	North_Bruny	0
62	Maria	Maria	Partridge	0
62	Maria	Maria	South_Bruny	0
62	Maria	Maria	Southport	0
62	Maria	Maria	Tinderbox	0
63	Maria	Maria	Maria	1
63	Maria	Maria	North_Bruny	0
63	Maria	Maria	Partridge	0
63	Maria	Maria	South_Bruny	0
63	Maria	Maria	Southport	0
63	Maria	Maria	Tinderbox	0
64	Maria	Maria	Maria	1
64	Maria	Maria	North_Bruny	0
64	Maria	Maria	Partridge	0
64	Maria	Maria	South_Bruny	0
64	Maria	Maria	Southport	0
64	Maria	Maria	Tinderbox	0
65	Maria	Maria	Maria	1
65	Maria	Maria	North_Bruny	0
65	Maria	Maria	Partridge	0
65	Maria	Maria	South_Bruny	0
65	Maria	Maria	Southport	0
65	Maria	Maria	Tinderbox	0
66	Maria	Maria	Maria	1
66	Maria	Maria	North_Bruny	0
66	Maria	Maria	Partridge	0
66	Maria	Maria	South_Bruny	0
66	Maria	Maria	Southport	0
66	Maria	Maria	Tinderbox	0
67	North_Bruny	North_Bruny	Maria	0
67	North_Bruny	North_Bruny	North_Bruny	1
67	North_Bruny	North_Bruny	Partridge	3.11E-266
67	North_Bruny	North_Bruny	South_Bruny	4.75E-245
67	North_Bruny	North_Bruny	Southport	0
67	North_Bruny	North_Bruny	Tinderbox	6.65E-177
68	North_Bruny	North_Bruny	Maria	0
68	North_Bruny	North_Bruny	North_Bruny	1
68	North_Bruny	North_Bruny	Partridge	3.61E-230
68	North_Bruny	North_Bruny	South_Bruny	3.57E-208
68	North_Bruny	North_Bruny	Southport	4.14E-279
68	North_Bruny	North_Bruny	Tinderbox	9.95E-108
69	Maria	Maria	Maria	1
69	Maria	Maria	North_Bruny	0
69	Maria	Maria	Partridge	0
69	Maria	Maria	South_Bruny	0
69	Maria	Maria	Southport	0
69	Maria	Maria	Tinderbox	0
7	Maria	Maria	Maria	1
7	Maria	Maria	North_Bruny	0
7	Maria	Maria	Partridge	0
7	Maria	Maria	South_Bruny	0
7	Maria	Maria	Southport	0
7	Maria	Maria	Tinderbox	0
70	North_Bruny	North_Bruny	Maria	0
70	North_Bruny	North_Bruny	North_Bruny	1
70	North_Bruny	North_Bruny	Partridge	7.30E-175
70	North_Bruny	North_Bruny	South_Bruny	3.03E-156
70	North_Bruny	North_Bruny	Southport	3.57E-235
70	North_Bruny	North_Bruny	Tinderbox	4.75E-85
71	North_Bruny	North_Bruny	Maria	0
71	North_Bruny	North_Bruny	North_Bruny	1
71	North_Bruny	North_Bruny	Partridge	1.88E-202
71	North_Bruny	North_Bruny	South_Bruny	1.38E-190
71	North_Bruny	North_Bruny	Southport	1.05E-245
71	North_Bruny	North_Bruny	Tinderbox	3.48E-102
72	Southport	Southport	Maria	0
72	Southport	Southport	North_Bruny	1.39E-145
72	Southport	Southport	Partridge	0.999737598
72	Southport	Southport	South_Bruny	0.000262402
72	Southport	Southport	Southport	1.56E-163
72	Southport	Southport	Tinderbox	2.11E-171
73	Maria	Maria	Maria	1
73	Maria	Maria	North_Bruny	0
73	Maria	Maria	Partridge	0
73	Maria	Maria	South_Bruny	0
73	Maria	Maria	Southport	0
73	Maria	Maria	Tinderbox	0
74	Maria	Maria	Maria	1
74	Maria	Maria	North_Bruny	0
74	Maria	Maria	Partridge	0
74	Maria	Maria	South_Bruny	0
74	Maria	Maria	Southport	0
74	Maria	Maria	Tinderbox	0
75	Maria	Maria	Maria	1
75	Maria	Maria	North_Bruny	0
75	Maria	Maria	Partridge	0
75	Maria	Maria	South_Bruny	0
75	Maria	Maria	Southport	0
75	Maria	Maria	Tinderbox	0
76	Maria	Maria	Maria	1
76	Maria	Maria	North_Bruny	0
76	Maria	Maria	Partridge	0
76	Maria	Maria	South_Bruny	0
76	Maria	Maria	Southport	0
76	Maria	Maria	Tinderbox	0
77	Maria	Maria	Maria	1
77	Maria	Maria	North_Bruny	0
77	Maria	Maria	Partridge	0
77	Maria	Maria	South_Bruny	0
77	Maria	Maria	Southport	0
77	Maria	Maria	Tinderbox	0
78	Maria	Maria	Maria	1
78	Maria	Maria	North_Bruny	0
78	Maria	Maria	Partridge	0
78	Maria	Maria	South_Bruny	0
78	Maria	Maria	Southport	0
78	Maria	Maria	Tinderbox	0
79	North_Bruny	North_Bruny	Maria	0
79	North_Bruny	North_Bruny	North_Bruny	1
79	North_Bruny	North_Bruny	Partridge	5.33E-285
79	North_Bruny	North_Bruny	South_Bruny	4.39E-250
79	North_Bruny	North_Bruny	Southport	0.00E+00
79	North_Bruny	North_Bruny	Tinderbox	4.41E-189
8	Southport	Southport	Maria	0
8	Southport	Southport	North_Bruny	1.36E-135
8	Southport	Southport	Partridge	1
8	Southport	Southport	South_Bruny	4.30E-38
8	Southport	Southport	Southport	1.63E-217
8	Southport	Southport	Tinderbox	2.18E-169
80	North_Bruny	North_Bruny	Maria	0
80	North_Bruny	North_Bruny	North_Bruny	1
80	North_Bruny	North_Bruny	Partridge	1.58E-232
80	North_Bruny	North_Bruny	South_Bruny	6.08E-216
80	North_Bruny	North_Bruny	Southport	1.95E-257
80	North_Bruny	North_Bruny	Tinderbox	9.82E-95
81	Maria	Maria	Maria	1
81	Maria	Maria	North_Bruny	0
81	Maria	Maria	Partridge	0
81	Maria	Maria	South_Bruny	0
81	Maria	Maria	Southport	0
81	Maria	Maria	Tinderbox	0
82	North_Bruny	North_Bruny	Maria	0
82	North_Bruny	North_Bruny	North_Bruny	1
82	North_Bruny	North_Bruny	Partridge	1.96E-214
82	North_Bruny	North_Bruny	South_Bruny	1.41E-219
82	North_Bruny	North_Bruny	Southport	5.11E-283
82	North_Bruny	North_Bruny	Tinderbox	3.56E-111
83	North_Bruny	North_Bruny	Maria	0
83	North_Bruny	North_Bruny	North_Bruny	1
83	North_Bruny	North_Bruny	Partridge	1.05E-251
83	North_Bruny	North_Bruny	South_Bruny	5.69E-225
83	North_Bruny	North_Bruny	Southport	4.31E-284
83	North_Bruny	North_Bruny	Tinderbox	1.62E-123
84	Maria	Maria	Maria	1
84	Maria	Maria	North_Bruny	0
84	Maria	Maria	Partridge	0
84	Maria	Maria	South_Bruny	0
84	Maria	Maria	Southport	0
84	Maria	Maria	Tinderbox	0
85	Maria	Maria	Maria	1
85	Maria	Maria	North_Bruny	0
85	Maria	Maria	Partridge	0
85	Maria	Maria	South_Bruny	0
85	Maria	Maria	Southport	0
85	Maria	Maria	Tinderbox	0
86	Maria	Maria	Maria	1
86	Maria	Maria	North_Bruny	0
86	Maria	Maria	Partridge	0
86	Maria	Maria	South_Bruny	0
86	Maria	Maria	Southport	0
86	Maria	Maria	Tinderbox	0
87	Maria	Maria	Maria	1
87	Maria	Maria	North_Bruny	0
87	Maria	Maria	Partridge	0
87	Maria	Maria	South_Bruny	0
87	Maria	Maria	Southport	0
87	Maria	Maria	Tinderbox	0
88	Maria	Maria	Maria	1
88	Maria	Maria	North_Bruny	0
88	Maria	Maria	Partridge	0
88	Maria	Maria	South_Bruny	0
88	Maria	Maria	Southport	0
88	Maria	Maria	Tinderbox	0
89	North_Bruny	North_Bruny	Maria	0
89	North_Bruny	North_Bruny	North_Bruny	1
89	North_Bruny	North_Bruny	Partridge	5.86E-251
89	North_Bruny	North_Bruny	South_Bruny	5.96E-211
89	North_Bruny	North_Bruny	Southport	9.82E-275
89	North_Bruny	North_Bruny	Tinderbox	5.27E-131
9	Maria	Maria	Maria	1
9	Maria	Maria	North_Bruny	0
9	Maria	Maria	Partridge	0
9	Maria	Maria	South_Bruny	0
9	Maria	Maria	Southport	0
9	Maria	Maria	Tinderbox	0
90	North_Bruny	North_Bruny	Maria	0
90	North_Bruny	North_Bruny	North_Bruny	1
90	North_Bruny	North_Bruny	Partridge	8.48E-264
90	North_Bruny	North_Bruny	South_Bruny	2.46E-228
90	North_Bruny	North_Bruny	Southport	8.08E-296
90	North_Bruny	North_Bruny	Tinderbox	3.08E-158
91	North_Bruny	North_Bruny	Maria	0
91	North_Bruny	North_Bruny	North_Bruny	1
91	North_Bruny	North_Bruny	Partridge	3.05E-196
91	North_Bruny	North_Bruny	South_Bruny	4.60E-169
91	North_Bruny	North_Bruny	Southport	6.60E-221
91	North_Bruny	North_Bruny	Tinderbox	3.97E-83
92	Maria	Maria	Maria	1
92	Maria	Maria	North_Bruny	0
92	Maria	Maria	Partridge	0
92	Maria	Maria	South_Bruny	0
92	Maria	Maria	Southport	0
92	Maria	Maria	Tinderbox	0
93	North_Bruny	North_Bruny	Maria	0
93	North_Bruny	North_Bruny	North_Bruny	1
93	North_Bruny	North_Bruny	Partridge	4.21E-211
93	North_Bruny	North_Bruny	South_Bruny	3.20E-187
93	North_Bruny	North_Bruny	Southport	2.46E-239
93	North_Bruny	North_Bruny	Tinderbox	1.42E-61
94	North_Bruny	North_Bruny	Maria	0
94	North_Bruny	North_Bruny	North_Bruny	1
94	North_Bruny	North_Bruny	Partridge	2.56E-221
94	North_Bruny	North_Bruny	South_Bruny	1.42E-185
94	North_Bruny	North_Bruny	Southport	2.35E-280
94	North_Bruny	North_Bruny	Tinderbox	7.27E-144
95	Maria	Maria	Maria	1
95	Maria	Maria	North_Bruny	0
95	Maria	Maria	Partridge	0
95	Maria	Maria	South_Bruny	0
95	Maria	Maria	Southport	0
95	Maria	Maria	Tinderbox	0
96	Maria	Maria	Maria	1
96	Maria	Maria	North_Bruny	0
96	Maria	Maria	Partridge	0
96	Maria	Maria	South_Bruny	0
96	Maria	Maria	Southport	0
96	Maria	Maria	Tinderbox	0
97	Maria	Maria	Maria	1
97	Maria	Maria	North_Bruny	0
97	Maria	Maria	Partridge	0
97	Maria	Maria	South_Bruny	0
97	Maria	Maria	Southport	0
97	Maria	Maria	Tinderbox	0
98	Maria	Maria	Maria	1
98	Maria	Maria	North_Bruny	0
98	Maria	Maria	Partridge	0
98	Maria	Maria	South_Bruny	0
98	Maria	Maria	Southport	0
98	Maria	Maria	Tinderbox	0
99	Maria	Maria	Maria	1
99	Maria	Maria	North_Bruny	0
99	Maria	Maria	Partridge	0
99	Maria	Maria	South_Bruny	0
99	Maria	Maria	Southport	0
99	Maria	Maria	Tinderbox	0
